# Supplementary material for: Extract of Phyllanthus emblica L. fruit stimulates basal glucose uptake and ameliorates palmitate-induced insulin resistance through AMPK activation in C2C12 myotubes
Source: BMC Complement Med Ther. 2024 Aug 2;24:296. doi: 10.1186/s12906-024-04592-1 (PMC11295889; doi:10.1186/s12906-024-04592-1)
Supplement: Supplementary file 3 — Supplementary Material 3 [file 12906_2024_4592_MOESM3_ESM.xlsx]

## Sheet: WEPE
ID	m/z	Retention time (min)	Ion mode	Metabolites	Compound ID	Super Class	Class	Sub Class	Adducts	Formula	Score	Fragmentation Score	Mass Error (ppm)	WEPE
1.78_719.0968m/z	719.097	1.77833	neg	cyclic GMP-AMP	HMDB0060465	Nucleosides, nucleotides, and analogues	(3'->5')-dinucleotides and analogues	(3'->5')-cyclic dinucleotides and analogues	M+FA-H	C20H24N10O13P2	49.2	53.5	-1.96995	4093.3
1.72_673.0912m/z	673.091	1.72283	neg	Guanosine diphosphate adenosine	HMDB0001501	Nucleosides, nucleotides, and analogues	(3'->5')-dinucleotides and analogues	(3'->5')-dinucleotides	M-H2O-H	C20H26N10O14P2	46	41.6	-2.12368	39.5539
0.65_251.1056n	234.102	0.6527	pos	7-Aminonitrazepam	HMDB0041819	Organoheterocyclic compounds	Benzodiazepines	1,4-benzodiazepines	M+H-H2O, M+H	C15H13N3O	40.2	7.97	-1.05401	1051.25
10.47_301.1465m/z	301.146	10.4742	pos	7-aminoflunitrazepam	96150	Organoheterocyclic compounds	Benzodiazepines	1,4-benzodiazepines	M+NH4	C16H14FN3O	38.8	0	1.97059	1047.92
0.68_286.0976m/z	286.098	0.68335	pos	Flumazenil	2724	Organoheterocyclic compounds	Benzodiazepines	1,4-benzodiazepines	M+H-H2O	C15H14FN3O3	35.9	0	-3.24724	63.6812
1.52_334.1669m/z	334.167	1.5198	pos	Pirenzepine	HMDB0014808	Organoheterocyclic compounds	Benzodiazepines	1,4-benzodiazepines	M+H-H2O	C19H21N5O2	35.4	0	1.86782	9.72951
6.55_307.0745m/z	307.075	6.5476	neg	Alprazolam	929	Organoheterocyclic compounds	Benzodiazepines	1,4-benzodiazepines	M-H	C17H13ClN4	33	0	-3.55992	42.5214
3.11_431.0261m/z	431.026	3.11375	neg	Quazepam	HMDB0015528	Organoheterocyclic compounds	Benzodiazepines	1,4-benzodiazepines	M+FA-H	C17H11ClF4N2S	31.2	0	3.06165	11.3961
1.67_438.2104m/z	438.21	1.67347	pos	Citreoviridinol A1	90667	Organoheterocyclic compounds	Dioxepanes	1,4-dioxepanes	M+NH4	C22H28O8	34.4	0	-4.31611	18.323
8.33_251.0928m/z	251.093	8.3253	neg	2,3-Dihydro-6-methoxy-2,2-dimethyl-4H-1-benzopyran-4-one	HMDB0041410	Organoheterocyclic compounds	Benzopyrans	1-benzopyrans	M+FA-H	C12H14O3	43.6	32.8	1.46203	94.1942
2.11_409.0764m/z	409.076	2.10732	neg	3,5,7-trihydroxy-2-(1-hydroxy-3-methoxy-4-oxocyclohex-2-en-1-yl)-6-methoxy-4H-chromen-4-one	HMDB0128767	Organoheterocyclic compounds	Benzopyrans	1-benzopyrans	M+FA-H	C17H16O9	42	19.6	-3.37302	30.9463
2.09_372.1085m/z	372.109	2.09443	pos	Nedocromil	HMDB0014854	Organoheterocyclic compounds	Benzopyrans	1-benzopyrans	M+H	C19H17NO7	39.8	21.8	2.03444	142.933
6.12_249.0772m/z	249.077	6.12095	neg	Anofinic acid	HMDB0033303	Organoheterocyclic compounds	Benzopyrans	1-benzopyrans	M+FA-H	C12H12O3	38.4	6.98	1.77327	19.9066
1.85_463.1066m/z	463.107	1.8465	neg	{[1-(4-hydroxyphenyl)-3-(5-methoxy-2,2-dimethyl-2H-chromen-6-yl)prop-2-en-1-yl]oxy}sulfonic acid	HMDB0125878	Organoheterocyclic compounds	Benzopyrans	1-benzopyrans	M+FA-H	C21H22O7S	36.7	0	-0.573286	15.251
2.33_494.2753m/z	494.275	2.32975	pos	Austalide H	HMDB0030153	Organoheterocyclic compounds	Benzopyrans	1-benzopyrans	M+NH4	C26H36O8	35.7	0	1.00106	70.854
0.99_555.0763m/z	555.076	0.98605	neg	Mangiferin 6'-gallate	HMDB0039306	Organoheterocyclic compounds	Benzopyrans	1-benzopyrans	M-H2O-H	C26H22O15	33.8	0	-3.08852	9.36036
1.83_520.1400m/z	520.14	1.82912	pos	Pranlukast	HMDB0015481	Organoheterocyclic compounds	Benzopyrans	1-benzopyrans	M+K	C27H23N5O4	33.6	0	3.82922	24.0805
0.56_499.2347m/z	499.235	0.557367	pos	Austalide A	86657	Organoheterocyclic compounds	Benzopyrans	1-benzopyrans	M+H-H2O	C28H36O9	33.5	0	3.89466	48.2381
4.78_483.0696m/z	483.07	4.77898	neg	7-chloro-2-(1-hydroxy-3-methoxy-4-oxocyclohexa-2,5-dien-1-yl)-3,5,6,8-tetramethoxy-4H-chromen-4-one	HMDB0135841	Organoheterocyclic compounds	Benzopyrans	1-benzopyrans	M+FA-H	C20H19ClO9	33.5	0	-0.787424	85.8063
5.08_637.3591m/z	637.359	5.07758	pos	3'-N-Acetyl-4'-O-(9-octadecenoyl)fusarochromanone	93238	Organoheterocyclic compounds	Benzopyrans	1-benzopyrans	M+K	C35H54N2O6	32.5	0	-3.76563	83.9395
0.52_219.0579m/z	219.058	0.522867	pos	Zileuton	43372	Organoheterocyclic compounds	Benzothiophenes	1-benzothiophenes	M+H-H2O	C11H12N2O2S	35.9	0	-3.05161	13.6952
1.66_243.0555m/z	243.055	1.6583	pos	Dehydroxyzyleuton	85324	Organoheterocyclic compounds	Benzothiophenes	1-benzothiophenes	M+Na	C11H12N2OS	35.9	0	-3.54445	25.3979
0.56_251.1656m/z	251.166	0.557367	pos	N-(p-Hydroxyphenethyl)actinidine	86906	Benzenoids	Phenols	1-hydroxy-2-unsubstituted benzenoids	M+H-H2O	C18H22NO+	37.4	0	-4.85077	169.435
10.96_265.1477m/z	265.148	10.958	neg	6,7-Dihydro-4-(hydroxymethyl)-2-(p-hydroxyphenethyl)-7-methyl-5H-2-pyrindinium	89304	Benzenoids	Phenols	1-hydroxy-2-unsubstituted benzenoids	M-H2O-H	C18H22NO2+	35.9	0	1.66889	6.46074
2.37_365.0505m/z	365.051	2.36713	neg	Phosphoribosyl formamidocarboxamide	HMDB0001439	Nucleosides, nucleotides, and analogues	Imidazole ribonucleosides and ribonucleotides	1-ribosyl-imidazolecarboxamides	M-H	C10H15N4O9P	41.1	19.7	0.364415	13.1222
1.89_499.0721m/z	499.072	1.88767	neg	SAICAR	HMDB0000797	Nucleosides, nucleotides, and analogues	Imidazole ribonucleosides and ribonucleotides	1-ribosyl-imidazolecarboxamides	M+FA-H	C13H19N4O12P	38.9	3.55	0.507866	195.119
2.65_622.0816m/z	622.082	2.65212	neg	PhosphoribosylformiminoAICAR-phosphate	HMDB0012277	Nucleosides, nucleotides, and analogues	Imidazole ribonucleosides and ribonucleotides	1-ribosyl-imidazolecarboxamides	M+FA-H	C15H25N5O15P2	32.3	15.1	2.01051	51.3922
1.63_266.1024m/z	266.102	1.6283	pos	Coriandrone E	86628	Organoheterocyclic compounds	Benzopyrans	2-benzopyrans	M+NH4	C13H12O5	37	0	0.600038	13.0852
1.52_247.0859m/z	247.086	1.5198	pos	Lamivudine	HMDB0014847	Nucleosides, nucleotides, and analogues	Nucleoside and nucleotide analogues	3'-thia pyrimidine nucleosides	M+NH4	C8H11N3O3S	37	0	-0.326793	48.7912
2.56_218.1153m/z	218.115	2.5594	pos	p-Hydroxymexiletine	1263	Benzenoids	Phenols	4-alkoxyphenols	M+Na	C11H17NO2	37.5	0	0.55985	7.42287
14.43_183.0801m/z	183.08	14.4312	pos	Monobenzone	43264	Benzenoids	Phenols	4-alkoxyphenols	M+H-H2O	C13H12O2	31.1	0	-1.49832	3.82801
1.10_378.1461m/z	378.146	1.09617	pos	S-Adenosylmethioninamine	HMDB0000988	Nucleosides, nucleotides, and analogues	5'-deoxyribonucleosides	5'-deoxy-5'-thionucleosides	M+Na	C14H23N6O3S+	39	8.19	4.51959	156.723
1.83_298.0967m/z	298.097	1.82912	pos	5′-Deoxy-5′-<WBR>(methylthio)adenosine	3425	Nucleosides, nucleotides, and analogues	5'-deoxyribonucleosides	5'-deoxy-5'-thionucleosides	M+H	C11H15N5O3S	36.3	0	-0.542645	72.1106
1.71_422.1358m/z	422.136	1.70562	pos	S-Adenosylmethionine	HMDB0001185	Nucleosides, nucleotides, and analogues	5'-deoxyribonucleosides	5'-deoxy-5'-thionucleosides	M+Na	C15H23N6O5S+	35	1.47	3.84352	39.0491
4.45_283.3346m/z	283.335	4.45497	pos	Eicosane	HMDB0059909	Hydrocarbons	Alkanes	Acyclic alkanes	M+H	C20H42	35	0	-4.5641	11.3252
1.01_634.1269m/z	634.127	1.01472	neg	Aflatoxin B1exo-8,9-epoxide-GSH	LMPK10000005	Lipids and lipid-like molecules	Polyketides	Aflatoxins and related substances	M-H	C27H29N3O13S	49.5	75.6	-12.448	62.7104
2.30_365.0595m/z	365.059	2.29842	pos	Dihydromethylsterigmatocystin	LMPK10000004	Lipids and lipid-like molecules	Polyketides	Aflatoxins and related substances	M+Na	C18H14O7	33.8	0	-10.8421	14.4123
1.65_389.0722m/z	389.072	1.65452	neg	Theogallin	HMDB0039287	Organic oxygen compounds	Organooxygen compounds	Alcohols and polyols	M+FA-H	C14H16O10	49	62.2	-0.90604	42.6682
3.81_333.0611m/z	333.061	3.80872	neg	Chlorogenoquinone	HMDB0029383	Organic oxygen compounds	Organooxygen compounds	Alcohols and polyols	M-H2O-H	C16H16O9	41.7	28	-1.29168	13.8894
0.65_237.0616m/z	237.062	0.648567	neg	Quinic acid	3329	Organic oxygen compounds	Organooxygen compounds	Alcohols and polyols	M+FA-H	C7H12O6	38.2	0	-0.130942	14.9923
0.85_155.0346m/z	155.035	0.853567	neg	Shikimic acid	HMDB0003070	Organic oxygen compounds	Organooxygen compounds	Alcohols and polyols	M-H2O-H	C7H10O5	37.8	0	-2.33855	15.8294
12.36_175.0842m/z	175.084	12.3603	pos	2-Methoxy-(3 or 5 or 6)-isopropylpyrazine	88408	Organooxygen compounds	Ethers	Alkyl aryl ethers	M+Na	C8H12N2O	38.1	0	0.408491	2.47857
4.79_185.0623m/z	185.062	4.78827	pos	(+/-)-3-[(2-methyl-3-furyl)thio]-2-butanone	HMDB0032401	Organosulfur compounds	Thioethers	Alkylarylthioethers	M+H	C9H12O2S	36.9	0	-4.24384	14.6777
0.66_135.0297m/z	135.03	0.662067	neg	D-Lactic acid	63094	Organic acids and derivatives	Hydroxy acids and derivatives	Alpha hydroxy acids and derivatives	M+FA-H	C3H6O3	38.7	0	-2.20933	17.0568
17.26_112.9857m/z	112.986	17.2637	neg	Trifluoroacetic acid	HMDB0014118	Organic acids and derivatives	Carboxylic acids and derivatives	Alpha-halocarboxylic acids and derivatives	M-H	C2HF3O2	57.2	89.7	0.709614	94.2543
1.06_234.1031m/z	234.103	1.06433	pos	Pramipexole	HMDB0014557	Organic nitrogen compounds	Organonitrogen compounds	Amines	M+Na	C10H17N3S	36.4	0	-1.8862	13.8034
3.27_326.1872m/z	326.187	3.2687	pos	Procyclidine	HMDB0014531	Organic nitrogen compounds	Organonitrogen compounds	Amines	M+K	C19H29NO	35.5	0	-2.86544	5.11916
0.62_266.0893m/z	266.089	0.619917	neg	N-(1-Deoxy-1-fructosyl)serine	HMDB0037842	Organic acids and derivatives	Carboxylic acids and derivatives	Amino acids, peptides, and analogues	M-H	C9H17NO8	56	96.4	4.29938	13.7524
2.80_293.0356m/z	293.036	2.80122	pos	Acetaminophen cystein	HMDB0060559	Organic acids and derivatives	Carboxylic acids and derivatives	Amino acids, peptides, and analogues	M+K	C11H14N2O3S	50.7	58.2	-0.427918	151.336
3.84_206.0825m/z	206.082	3.83588	neg	N-Acetyl-L-phenylalanine	34536	Organic acids and derivatives	Carboxylic acids and derivatives	Amino acids, peptides, and analogues	M-H	C11H13NO3	50.1	64.3	1.10181	33.6684
2.04_240.0512m/z	240.051	2.03817	neg	Dopaquinone	HMDB0001229	Organic acids and derivatives	Carboxylic acids and derivatives	Amino acids, peptides, and analogues	M+FA-H	C9H9NO4	48.5	53.9	-0.868098	11.4913
2.59_309.0305m/z	309.031	2.5894	pos	3-(Cystein-S-yl)acetaminophen	HMDB0240217	Organic acids and derivatives	Carboxylic acids and derivatives	Amino acids, peptides, and analogues	M+K	C11H14N2O4S	48.1	48	-0.266949	119.435
4.82_377.1819m/z	377.182	4.81915	neg	Lysyl-Tryptophan	HMDB0028962	Organic acids and derivatives	Carboxylic acids and derivatives	Amino acids, peptides, and analogues	M+FA-H	C17H24N4O3	47.4	59.9	-3.55743	39.8645
2.14_207.0566n	190.053	2.1416	pos	(2R,2'S)-Isobuteine	HMDB0030411	Organic acids and derivatives	Carboxylic acids and derivatives	Amino acids, peptides, and analogues	M+H-H2O, M+H	C7H13NO4S	47.1	46.7	0.199518	120.227
1.42_265.0931m/z	265.093	1.4202	neg	Glutamylhistidine	HMDB0028821	Organic acids and derivatives	Carboxylic acids and derivatives	Amino acids, peptides, and analogues	M-H2O-H	C11H16N4O5	46.1	48.8	-3.93578	16.2982
3.49_428.2139m/z	428.214	3.49385	pos	Lisinopril	HMDB0001938	Organic acids and derivatives	Carboxylic acids and derivatives	Amino acids, peptides, and analogues	M+Na	C21H31N3O5	45.8	40.7	-4.12697	246.4
6.53_486.2991m/z	486.299	6.53033	pos	N-Stearoyl tyrosine	HMDB0062343	Organic acids and derivatives	Carboxylic acids and derivatives	Amino acids, peptides, and analogues	M+K	C27H45NO4	45.6	57.3	2.33123	17.3185
0.68_277.1220n	278.129	0.68335	pos	Cysteinyl-Arginine	HMDB0028769	Organic acids and derivatives	Carboxylic acids and derivatives	Amino acids, peptides, and analogues	M+H-H2O, M+H	C9H19N5O3S	45.1	43.6	3.99552	5938.19
2.48_307.0516m/z	307.052	2.48408	pos	Cysteinyl-Phenylalanine	HMDB0028782	Organic acids and derivatives	Carboxylic acids and derivatives	Amino acids, peptides, and analogues	M+K	C12H16N2O3S	44.7	27.6	0.925392	247.035
3.46_180.0693m/z	180.069	3.46385	pos	(R)C(R)S-S-Propylcysteine sulfoxide	HMDB0029442	Organic acids and derivatives	Carboxylic acids and derivatives	Amino acids, peptides, and analogues	M+H	C6H13NO3S	44.5	31.2	2.1744	283.814
2.79_246.1044n	247.113	2.78572	pos	Methionyl-Proline	HMDB0028981	Organic acids and derivatives	Carboxylic acids and derivatives	Amino acids, peptides, and analogues	M+H-H2O, M+H	C10H18N2O3S	44.4	28.8	2.53771	1534.69
3.34_335.0823m/z	335.082	3.34452	pos	Methionyl-Phenylalanine	HMDB0028980	Organic acids and derivatives	Carboxylic acids and derivatives	Amino acids, peptides, and analogues	M+K	C14H20N2O3S	43.7	28.1	-1.11175	48.2041
2.89_144.0831m/z	144.083	2.89472	pos	Trimethylsilyl l-Alanine	HMDB0094699	Organic acids and derivatives	Carboxylic acids and derivatives	Amino acids, peptides, and analogues	M+H-H2O	C6H15NO2Si	43.1	27.3	-4.8003	165.079
2.44_546.0737m/z	546.074	2.43547	neg	4-Glutathionyl cyclophosphamide	HMDB0060387	Organic acids and derivatives	Carboxylic acids and derivatives	Amino acids, peptides, and analogues	M-H2O-H	C17H30Cl2N5O8PS	42.7	66.2	-2.50559	104.296
3.40_178.0527m/z	178.053	3.40418	pos	Cycloalliin	HMDB0029417	Organic acids and derivatives	Carboxylic acids and derivatives	Amino acids, peptides, and analogues	M+H	C6H11NO3S	42.3	27.1	-2.95909	16.155
7.51_242.1766m/z	242.177	7.50577	neg	N-Undecanoylglycine	HMDB0013286	Organic acids and derivatives	Carboxylic acids and derivatives	Amino acids, peptides, and analogues	M-H	C13H25NO3	41.9	22.5	1.65442	125.967
1.63_285.0673m/z	285.067	1.6283	pos	Prolyl-Methionine	HMDB0029023	Organic acids and derivatives	Carboxylic acids and derivatives	Amino acids, peptides, and analogues	M+K	C10H18N2O3S	41.5	12.6	1.3173	5199.75
2.25_436.2354m/z	436.235	2.25125	pos	VALSARTAN	44193	Organic acids and derivatives	Carboxylic acids and derivatives	Amino acids, peptides, and analogues	M+H	C24H29N5O3	41	17.4	2.44747	56.0095
3.10_315.0778m/z	315.078	3.09838	pos	L-Cysteinylglycine disulfide	HMDB0000709	Organic acids and derivatives	Carboxylic acids and derivatives	Amino acids, peptides, and analogues	M+NH4	C8H15N3O5S2	41	29.2	-4.36242	287.969
1.95_339.0740m/z	339.074	1.95227	pos	N-(Carbomethoxyacetyl)-4-S-chlorotryptophan	HMDB0030398	Organic acids and derivatives	Carboxylic acids and derivatives	Amino acids, peptides, and analogues	M+H	C15H15ClN2O5	40.8	31	-0.669923	49.0726
1.77_289.0621m/z	289.062	1.76678	pos	Methionyl-Threonine	HMDB0028983	Organic acids and derivatives	Carboxylic acids and derivatives	Amino acids, peptides, and analogues	M+K	C9H18N2O4S	40.5	6.44	0.954737	287.692
2.06_264.0545m/z	264.054	2.0631	pos	N-acetyl-S-(3-oxo-3-carboxy-n-propyl)cysteine	HMDB0002194	Organic acids and derivatives	Carboxylic acids and derivatives	Amino acids, peptides, and analogues	M+H	C9H13NO6S	40.1	19.8	3.20739	20.4783
2.83_222.0802m/z	222.08	2.83238	pos	N-lactoyl-Methionine	HMDB0062182	Organic acids and derivatives	Carboxylic acids and derivatives	Amino acids, peptides, and analogues	M+H	C8H15NO4S	40	18.2	3.27377	33.1632
3.31_366.2017m/z	366.202	3.31402	pos	Enalaprilat	HMDB0041886	Organic acids and derivatives	Carboxylic acids and derivatives	Amino acids, peptides, and analogues	M+NH4	C18H24N2O5	39.9	10.6	-1.94258	45.9493
4.90_377.1829m/z	377.183	4.89915	neg	Tryptophyl-Lysine	HMDB0029088	Organic acids and derivatives	Carboxylic acids and derivatives	Amino acids, peptides, and analogues	M+FA-H	C17H24N4O3	39.8	12.3	-0.444485	45.4334
6.13_293.1078m/z	293.108	6.13268	pos	Canavaninosuccinate	HMDB0012197	Organic acids and derivatives	Carboxylic acids and derivatives	Amino acids, peptides, and analogues	M+H	C9H16N4O7	39.4	10.6	-4.80054	62.8311
2.62_231.0895m/z	231.09	2.61907	pos	Baclofen	HMDB0014327	Organic acids and derivatives	Carboxylic acids and derivatives	Amino acids, peptides, and analogues	M+NH4	C10H12ClNO2	39.3	29.5	0.252241	18.5827
1.08_261.1549m/z	261.155	1.08017	pos	Prolyl-Gamma-glutamate	HMDB0029031	Organic acids and derivatives	Carboxylic acids and derivatives	Amino acids, peptides, and analogues	M+NH4	C10H17N3O4	39.2	12.4	-3.59512	96.8733
6.26_331.1257m/z	331.126	6.25618	pos	N2-(2-Carboxymethyl-2-hydroxysuccinoyl)arginine	HMDB0032766	Organic acids and derivatives	Carboxylic acids and derivatives	Amino acids, peptides, and analogues	M+H-H2O	C12H20N4O8	38.9	12.8	2.41049	9.91829
3.49_196.0618m/z	196.062	3.4939	neg	DL-Dopa	64960	Organic acids and derivatives	Carboxylic acids and derivatives	Amino acids, peptides, and analogues	M-H	C9H11NO4	38.8	0	1.53002	40.9449
7.56_470.3037m/z	470.304	7.5626	pos	N-Stearoyl phenylalanine	HMDB0062342	Organic acids and derivatives	Carboxylic acids and derivatives	Amino acids, peptides, and analogues	M+K	C27H45NO3	38.4	9.62	1.3261	50.7615
2.00_313.0825m/z	313.082	1.99993	pos	N-gamma-Glutamyl-S-allylcysteine	HMDB0031874	Organic acids and derivatives	Carboxylic acids and derivatives	Amino acids, peptides, and analogues	M+Na	C11H18N2O5S	38.3	0	-1.32398	32.3911
0.70_108.0460m/z	108.046	0.699683	pos	alpha-Fluoro-beta-alanine	HMDB0060434	Organic acids and derivatives	Carboxylic acids and derivatives	Amino acids, peptides, and analogues	M+H	C3H6FNO2	38.2	0	4.05107	97.2337
0.85_360.1554m/z	360.155	0.84785	pos	Imidaprilat	HMDB0041908	Organic acids and derivatives	Carboxylic acids and derivatives	Amino acids, peptides, and analogues	M+H-H2O	C18H23N3O6	38.2	0	0.126231	42.6856
1.33_284.1345m/z	284.134	1.32815	pos	Histidinyl-Gamma-glutamate	HMDB0028899	Organic acids and derivatives	Carboxylic acids and derivatives	Amino acids, peptides, and analogues	M+H	C11H17N5O4	38.2	8.37	-2.96714	16.7436
12.92_114.0915m/z	114.092	12.9241	pos	L-Isoleucine	23	Organic acids and derivatives	Carboxylic acids and derivatives	Amino acids, peptides, and analogues	M+H-H2O	C6H13NO2	38.2	0	1.38961	14.9987
0.97_453.1554n	492.108	0.970667	pos	2-amino-4-({2-[(2-benzyl-3-oxopropyl)sulfanyl]-1-[(carboxymethyl)-C-hydroxycarbonimidoyl]ethyl}-C-hydroxycarbonimidoyl)butanoic acid	HMDB0133638	Organic acids and derivatives	Carboxylic acids and derivatives	Amino acids, peptides, and analogues	M+H, M+K	C20H27N3O7S	38.1	7.44	-3.36983	113.055
0.67_351.0766m/z	351.077	0.667683	pos	Methionyl-Tyrosine	85887	Organic acids and derivatives	Carboxylic acids and derivatives	Amino acids, peptides, and analogues	M+K	C14H20N2O4S	38	0	-3.10566	471.18
1.06_128.0358m/z	128.036	1.05755	neg	L-4-Hydroxyglutamate semialdehyde	HMDB0006556	Organic acids and derivatives	Carboxylic acids and derivatives	Amino acids, peptides, and analogues	M-H2O-H	C5H9NO4	38	0	3.13008	57.6064
3.48_434.2114m/z	434.211	3.47885	pos	Formylmethionyl-leucyl-phenylalanine methyl ester	68923	Organic acids and derivatives	Carboxylic acids and derivatives	Amino acids, peptides, and analogues	M+H-H2O	C22H33N3O5S	38	0	1.30125	35.3882
1.50_584.1497m/z	584.15	1.5043	pos	2-amino-4-({1-[(carboxymethyl)-C-hydroxycarbonimidoyl]-2-{[1-(6,7-dimethoxy-2H-1,3-benzodioxol-5-yl)-1,3-dihydroxypropan-2-yl]sulfanyl}ethyl}-C-hydroxycarbonimidoyl)butanoic acid	HMDB0128715	Organic acids and derivatives	Carboxylic acids and derivatives	Amino acids, peptides, and analogues	M+Na	C22H31N3O12S	37.9	0	-4.22174	70.5152
3.17_238.0357m/z	238.036	3.16775	neg	L-Dopachrome	HMDB0001430	Organic acids and derivatives	Carboxylic acids and derivatives	Amino acids, peptides, and analogues	M+FA-H	C9H7NO4	37.9	0	0.067064	9.49652
12.95_114.0918m/z	114.092	12.9547	pos	L-Leucine	24	Organic acids and derivatives	Carboxylic acids and derivatives	Amino acids, peptides, and analogues	M+H-H2O	C6H13NO2	37.8	0	3.33201	11.3611
2.24_247.1065m/z	247.106	2.23558	pos	Phenylacetylglutamine	HMDB0006344	Organic acids and derivatives	Carboxylic acids and derivatives	Amino acids, peptides, and analogues	M+H-H2O	C13H16N2O4	37.7	8.97	-4.80125	21.9534
0.54_171.0524m/z	171.052	0.539367	pos	Ornithine	HMDB0000214	Organic acids and derivatives	Carboxylic acids and derivatives	Amino acids, peptides, and analogues	M+K	C5H12N2O2	37.6	0	-4.65926	23.334
1.18_252.0952m/z	252.095	1.176	pos	Prolyl-Asparagine	85910	Organic acids and derivatives	Carboxylic acids and derivatives	Amino acids, peptides, and analogues	M+Na	C9H15N3O4	37.5	0	-1.04861	16.0522
13.54_114.0919m/z	114.092	13.5409	pos	(±)-erythro-Isoleucine	HMDB0033923	Organic acids and derivatives	Carboxylic acids and derivatives	Amino acids, peptides, and analogues	M+H-H2O	C6H13NO2	37.5	0	4.52716	16.1273
2.19_225.0476m/z	225.048	2.18877	pos	Penmacric acid	86267	Organic acids and derivatives	Carboxylic acids and derivatives	Amino acids, peptides, and analogues	M+Na	C7H10N2O5	37.5	0	-3.02095	34.2507
0.77_279.1302m/z	279.13	0.76835	pos	Aspartyl-Glutamine	85666	Organic acids and derivatives	Carboxylic acids and derivatives	Amino acids, peptides, and analogues	M+NH4	C9H15N3O6	37.4	0	1.11223	40.1296
6.27_492.1219m/z	492.122	6.26985	pos	2-amino-4-({1-[(carboxymethyl)-C-hydroxycarbonimidoyl]-2-[(2-methyl-3-oxo-1-phenylpropyl)sulfanyl]ethyl}-C-hydroxycarbonimidoyl)butanoic acid	HMDB0133618	Organic acids and derivatives	Carboxylic acids and derivatives	Amino acids, peptides, and analogues	M+K	C20H27N3O7S	37.3	0	3.95386	27.5398
1.40_257.1607m/z	257.161	1.39998	pos	Lysyl-Glutamine	85851	Organic acids and derivatives	Carboxylic acids and derivatives	Amino acids, peptides, and analogues	M+H-H2O	C11H22N4O4	37.2	0	-0.406087	14.8936
2.05_256.0469m/z	256.047	2.05198	neg	Betalamic acid	64467	Organic acids and derivatives	Carboxylic acids and derivatives	Amino acids, peptides, and analogues	M+FA-H	C9H9NO5	37.2	0	2.76731	9.17441
2.12_298.0570m/z	298.057	2.12115	neg	N-Salicyloylaspartic acid	HMDB0039506	Organic acids and derivatives	Carboxylic acids and derivatives	Amino acids, peptides, and analogues	M+FA-H	C11H11NO6	37.2	0	0.797762	10.4564
0.65_281.0766m/z	281.077	0.6527	pos	2-[(5-hydroxy-1-oxo-1H-isochromen-3-yl)formamido]acetic acid	HMDB0128645	Organic acids and derivatives	Carboxylic acids and derivatives	Amino acids, peptides, and analogues	M+NH4	C12H9NO6	37.1	0	-0.754371	88.4997
3.46_486.1691m/z	486.169	3.46385	pos	Pivampicillin	609	Organic acids and derivatives	Carboxylic acids and derivatives	Amino acids, peptides, and analogues	M+Na	C22H29N3O6S	37.1	0	4.60715	28.7954
3.99_440.2137m/z	440.214	3.98898	pos	Cilazapril	HMDB0015433	Organic acids and derivatives	Carboxylic acids and derivatives	Amino acids, peptides, and analogues	M+Na	C22H31N3O5	37.1	0	-4.55618	60.6599
2.56_300.0745m/z	300.074	2.5594	pos	Glycyl-Tryptophan	85761	Organic acids and derivatives	Carboxylic acids and derivatives	Amino acids, peptides, and analogues	M+K	C13H15N3O3	37	0	-0.177654	39.5911
2.91_300.0538n	301.062	2.91055	pos	Tazobactam	HMDB0015544	Organic acids and derivatives	Carboxylic acids and derivatives	Amino acids, peptides, and analogues	M+H-H2O, M+H	C10H12N4O5S	37	0	3.16786	69.7438
4.38_345.0507m/z	345.051	4.38497	pos	gamma-Glutamyl-S-(1-propenyl)cysteine sulfoxide	87988	Organic acids and derivatives	Carboxylic acids and derivatives	Amino acids, peptides, and analogues	M+K	C11H18N2O6S	37	0	-3.29609	25.2674
1.19_285.0638m/z	285.064	1.19132	pos	N-acetyltryptophan	85257	Organic acids and derivatives	Carboxylic acids and derivatives	Amino acids, peptides, and analogues	M+K	C13H14N2O3	36.9	0	0.808782	27.2424
3.21_178.0538m/z	178.054	3.20737	pos	N-Formyl-L-methionine	HMDB0001015	Organic acids and derivatives	Carboxylic acids and derivatives	Amino acids, peptides, and analogues	M+H	C6H11NO3S	36.9	0	3.0428	6.14306
0.95_270.1070m/z	270.107	0.953833	pos	Threoninyl-Glutamine	HMDB0029059	Organic acids and derivatives	Carboxylic acids and derivatives	Amino acids, peptides, and analogues	M+Na	C9H17N3O5	36.8	0	3.8592	40.3504
2.38_182.0821m/z	182.082	2.37642	pos	L-Tyrosine	34	Organic acids and derivatives	Carboxylic acids and derivatives	Amino acids, peptides, and analogues	M+H	C9H11NO3	36.8	0	4.9507	7.19285
1.19_234.0911m/z	234.091	1.19132	pos	Bisnorbiotin	HMDB0004821	Organic acids and derivatives	Carboxylic acids and derivatives	Amino acids, peptides, and analogues	M+NH4	C8H12N2O3S	36.7	0	1.70925	16.9491
1.89_333.1227m/z	333.123	1.89028	pos	Na-p-Hydroxycoumaroyltryptophan	HMDB0041370	Organic acids and derivatives	Carboxylic acids and derivatives	Amino acids, peptides, and analogues	M+H-H2O	C20H18N2O4	36.7	6.78	-1.85934	23.8888
2.06_313.0790m/z	313.079	2.0631	pos	N-Malonyltryptophan	94069	Organic acids and derivatives	Carboxylic acids and derivatives	Amino acids, peptides, and analogues	M+Na	C14H14N2O5	36.5	0	-1.62971	26.2428
2.60_314.0906m/z	314.091	2.60423	pos	Tryptophyl-Alanine	85969	Organic acids and derivatives	Carboxylic acids and derivatives	Amino acids, peptides, and analogues	M+K	C14H17N3O3	36.5	0	1.53668	10.8129
2.88_268.0474m/z	268.047	2.88327	neg	2-{[hydroxy(6-hydroxy-7-methoxy-2H-1,3-benzodioxol-5-yl)methylidene]amino}acetic acid	HMDB0128732	Organic acids and derivatives	Carboxylic acids and derivatives	Amino acids, peptides, and analogues	M-H	C11H11NO7	36.4	0	4.16127	7.2804
0.60_338.1820m/z	338.182	0.5952	pos	Kyotorphin	58303	Organic acids and derivatives	Carboxylic acids and derivatives	Amino acids, peptides, and analogues	M+H	C15H23N5O4	36.3	0	-0.872963	20.7677
1.74_259.0853m/z	259.085	1.73578	pos	Cysteinyl-Histidine	HMDB0028777	Organic acids and derivatives	Carboxylic acids and derivatives	Amino acids, peptides, and analogues	M+H	C9H14N4O3S	36.3	0	-2.38569	11.6554
4.16_572.2796m/z	572.28	4.1598	pos	D-Pantethine	58175	Organic acids and derivatives	Carboxylic acids and derivatives	Amino acids, peptides, and analogues	M+NH4	C22H42N4O8S2	36.3	0	2.41154	26.7351
2.66_241.0762m/z	241.076	2.66407	pos	Histidinyl-Cysteine	85788	Organic acids and derivatives	Carboxylic acids and derivatives	Amino acids, peptides, and analogues	M+H-H2O	C9H14N4O3S	36.1	0	3.13075	9.49505
0.68_375.0815m/z	375.082	0.68335	pos	3-Hydroxymugineic acid	HMDB0033927	Organic acids and derivatives	Carboxylic acids and derivatives	Amino acids, peptides, and analogues	M+K	C12H20N2O9	36	0	4.35495	26.9683
1.13_526.0904m/z	526.09	1.12883	pos	2-amino-4-[(2-{[2-carboxy-2-hydroxy-1-(4-hydroxyphenyl)ethyl]sulfanyl}-1-[(carboxymethyl)-C-hydroxycarbonimidoyl]ethyl)-C-hydroxycarbonimidoyl]butanoic acid	HMDB0125829	Organic acids and derivatives	Carboxylic acids and derivatives	Amino acids, peptides, and analogues	M+K	C19H25N3O10S	36	0	2.35174	70.0595
2.72_304.1443m/z	304.144	2.7244	pos	Histidinyl-Methionine	85797	Organic acids and derivatives	Carboxylic acids and derivatives	Amino acids, peptides, and analogues	M+NH4	C11H18N4O3S	36	0	1.90076	19.8084
17.12_335.1721m/z	335.172	17.1152	pos	Hydroxyprolyl-Tryptophan	85780	Organic acids and derivatives	Carboxylic acids and derivatives	Amino acids, peptides, and analogues	M+NH4	C16H19N3O4	35.9	0	2.14124	17.1164
4.44_336.0752n	319.072	4.44095	pos	S-Nitrosoglutathione	HMDB0004645	Organic acids and derivatives	Carboxylic acids and derivatives	Amino acids, peptides, and analogues	M+H-H2O, M+H	C10H16N4O7S	35.6	0	3.6493	50.5672
1.22_174.0575m/z	174.058	1.22198	pos	N-Acetyl-L-methionine	HMDB0011745	Organic acids and derivatives	Carboxylic acids and derivatives	Amino acids, peptides, and analogues	M+H-H2O	C7H13NO3S	35.5	0	-4.27854	11.4839
2.68_311.1380m/z	311.138	2.67907	pos	Phenylalanyl-Tyrosine	85905	Organic acids and derivatives	Carboxylic acids and derivatives	Amino acids, peptides, and analogues	M+H-H2O	C18H20N2O4	35.5	0	-2.98166	57.9329
0.68_406.1263m/z	406.126	0.68335	pos	Dopaxanthin quinone	62867	Organic acids and derivatives	Carboxylic acids and derivatives	Amino acids, peptides, and analogues	M+NH4	C18H16N2O8	35	0	4.55924	32.6323
3.07_390.2178m/z	390.218	3.06703	pos	Biocytin	HMDB0003134	Organic acids and derivatives	Carboxylic acids and derivatives	Amino acids, peptides, and analogues	M+NH4	C16H28N4O4S	35	0	2.15858	7.0167
3.80_375.1056m/z	375.106	3.80333	pos	Ternatin	51659	Organic acids and derivatives	Carboxylic acids and derivatives	Amino acids, peptides, and analogues	M+H	C19H18O8	34.8	0	-4.82008	8.56447
1.41_422.1372m/z	422.137	1.41363	pos	2-amino-4-({1-[(carboxymethyl)-C-hydroxycarbonimidoyl]-2-[(3-oxo-1-phenylpropyl)sulfanyl]ethyl}-C-hydroxycarbonimidoyl)butanoic acid	HMDB0135282	Organic acids and derivatives	Carboxylic acids and derivatives	Amino acids, peptides, and analogues	M+H-H2O	C19H25N3O7S	34.5	0	-1.94853	66.022
13.71_502.3391m/z	502.339	13.7118	pos	Ceanothine D	86202	Organic acids and derivatives	Carboxylic acids and derivatives	Amino acids, peptides, and analogues	M+NH4	C27H40N4O4	34.4	0	0.749219	103.401
3.13_162.0578m/z	162.058	3.12953	pos	trans-S-(1-Propenyl)-L-cysteine	HMDB0029440	Organic acids and derivatives	Carboxylic acids and derivatives	Amino acids, peptides, and analogues	M+H	C6H11NO2S	34.3	0	-3.39873	30.6043
4.87_788.2764n	833.274	4.87248	neg	Phomopsin A	HMDB0030447	Organic acids and derivatives	Carboxylic acids and derivatives	Amino acids, peptides, and analogues	M-H, M+FA-H	C36H45ClN6O12	34.3	6.69	-2.52519	706.011
0.66_503.1258m/z	503.126	0.662067	neg	Raltitrexed	HMDB0014438	Organic acids and derivatives	Carboxylic acids and derivatives	Amino acids, peptides, and analogues	M+FA-H	C21H22N4O6S	33.9	0	3.51348	22.9775
0.72_454.0700m/z	454.07	0.71635	pos	Cephalosporin C	43890	Organic acids and derivatives	Carboxylic acids and derivatives	Amino acids, peptides, and analogues	M+K	C16H21N3O8S	33.3	0	4.55227	153.85
17.10_917.4510m/z	917.451	17.1017	pos	Lyciumin D	HMDB0040695	Organic acids and derivatives	Carboxylic acids and derivatives	Amino acids, peptides, and analogues	M+NH4	C45H57N9O11	31.4	0	-0.665985	11.3992
4.02_496.0746m/z	496.075	4.01765	pos	1-(s-glutathionyl)-2,4-dinitrobenzene	HMDB0062528	Organic acids and derivatives	Carboxylic acids and derivatives	Amino acids, peptides, and analogues	M+Na	C16H19N5O10S	31.2	0	0.294555	33.5204
0.67_220.1168m/z	220.117	0.667683	pos	4-ethylamino-6-isopropylamino-1,3,5-triazin-2-ol	HMDB0062766	Organoheterocyclic compounds	Triazines	Aminotriazines	M+Na	C8H15N5O	38.8	0	-0.25849	215.661
2.09_302.2124m/z	302.212	2.09443	pos	Boldione	HMDB0003422	Lipids and lipid-like molecules	Steroids and steroid derivatives	Androstane steroids	M+NH4	C19H24O2	37.7	0.197	3.45049	37.0086
0.56_413.2207m/z	413.221	0.557367	pos	omega-hydroxyfinasteride	HMDB0061030	Lipids and lipid-like molecules	Steroids and steroid derivatives	Androstane steroids	M+K	C22H34N2O3	35.1	0	1.52567	45.3683
1.08_339.1343m/z	339.134	1.08017	pos	19-oxoandrost-4-ene-3,17-dione	41865	Lipids and lipid-like molecules	Steroids and steroid derivatives	Androstane steroids	M+K	C19H24O3	31.6	0	-4.58796	56.2438
6.05_361.0614m/z	361.061	6.05035	pos	Rabelomycin	LMPK08000001	Lipids and lipid-like molecules	Polyketides	Angucyclines	M+Na	C19H14O6	42.8	37.6	-20.3283	16.5753
1.54_292.1073m/z	292.107	1.5353	pos	ALACHLOR	44556	Benzenoids	Benzene and substituted derivatives	Anilides	M+Na	C14H20ClNO2	32.7	0	-0.696477	18.6659
3.16_238.0751m/z	238.075	3.16087	pos	Pyrimethanil	68896	Benzenoids	Benzene and substituted derivatives	Aniline and substituted anilines	M+K	C12H13N3	36.3	0	4.76589	20.265
4.36_264.0906m/z	264.091	4.3568	pos	Cyprodinil	HMDB0034853	Benzenoids	Benzene and substituted derivatives	Aniline and substituted anilines	M+K	C14H15N3	36.1	0	3.86384	11.0248
4.86_273.0801m/z	273.08	4.85727	pos	{[(1E)-1-(4-methoxyphenyl)pent-1-en-3-yl]oxy}sulfonic acid	HMDB0132998	Benzenoids	Phenol ethers	Anisoles	M+H	C12H16O5S	46.3	53.2	3.53561	14.325
2.05_286.1781m/z	286.178	2.04743	pos	Tramadol	HMDB0014339	Benzenoids	Phenol ethers	Anisoles	M+Na	C16H25NO2	45.6	46.2	1.31868	36.3364
8.38_193.0874m/z	193.087	8.3776	neg	1-Methoxy-4-(2-propenyl)benzene	HMDB0034121	Benzenoids	Phenol ethers	Anisoles	M+FA-H	C10H12O	41.3	19.5	2.25354	68.7956
5.95_261.0433m/z	261.043	5.9502	pos	{[1-(4-methoxyphenyl)-3-oxopropan-2-yl]oxy}sulfonic acid	HMDB0135744	Benzenoids	Phenol ethers	Anisoles	M+H	C10H12O6S	37.3	4.9	2.09433	22.5775
1.92_237.1282m/z	237.128	1.92095	pos	Isoeugenol benzyl ether	HMDB0032058	Benzenoids	Phenol ethers	Anisoles	M+H-H2O	C17H18O2	36.4	3.27	3.24733	14.0118
1.80_224.0929m/z	224.093	1.79812	pos	Methocarbamol	43251	Benzenoids	Phenol ethers	Anisoles	M+H-H2O	C11H15NO5	36.3	0	4.90147	24.0269
2.74_294.1266n	277.123	2.73957	pos	1-Methoxy-4-[5-(4-methoxyphenoxy)-3-penten-1-ynyl]benzene	HMDB0041305	Benzenoids	Phenol ethers	Anisoles	M+H-H2O, M+H, M+NH4	C19H18O3	36	3.33	3.26995	53.6644
0.55_736.3007m/z	736.301	0.550917	neg	Rifamycin B	LMPK05000003	Lipids and lipid-like molecules	Polyketides	Ansamycins and related polyketides	M-H2O-H	C39H49NO14	31.6	0	4.28728	8.88559
4.23_491.0832m/z	491.083	4.22768	neg	Carmine red	HMDB0030658	Benzenoids	Anthracenes	Anthracenecarboxylic acids and derivatives	M-H	C22H20O13	44.1	31.1	0.112158	58.057
0.70_563.0765m/z	563.076	0.699683	pos	Rheidin A	HMDB0038507	Benzenoids	Anthracenes	Anthracenecarboxylic acids and derivatives	M+K	C30H20O9	37.1	4.74	4.93668	2710.43
1.44_556.1601m/z	556.16	1.44432	pos	Rheidin C	HMDB0038508	Benzenoids	Anthracenes	Anthracenecarboxylic acids and derivatives	M+NH4	C31H22O9	34	0	-0.139722	57.5758
1.28_302.0669m/z	302.067	1.28332	pos	Rhein	HMDB0032876	Benzenoids	Anthracenes	Anthracenecarboxylic acids and derivatives	M+NH4	C15H8O6	32.3	0	3.60463	31.7799
0.94_170.0837m/z	170.084	0.938833	pos	6-Methylsalicylic acid	LMPK13010002	Lipids and lipid-like molecules	Polyketides	Aromatic polyketides	M+NH4	C8H8O3	46.1	56.4	16.7342	26.8906
3.51_305.0657m/z	305.066	3.50757	neg	Khellin	LMPK13110001	Lipids and lipid-like molecules	Polyketides	Aromatic polyketides	M+FA-H	C14H12O5	45.8	48.3	-3.70333	19.5735
3.15_151.0417m/z	151.042	3.1452	pos	Orsellinic acid	LMPK13010001	Lipids and lipid-like molecules	Polyketides	Aromatic polyketides	M+H-H2O	C8H8O4	42.3	29.6	16.0084	145.955
3.73_429.0897m/z	429.09	3.73	pos	Piceid	LMPK13090012	Lipids and lipid-like molecules	Polyketides	Aromatic polyketides	M+K	C20H22O8	42.3	31.8	-12.5045	48.927
2.11_300.1962m/z	300.196	2.11027	pos	4-Prenyldihydropinosylvin	LMPK13090041	Lipids and lipid-like molecules	Polyketides	Aromatic polyketides	M+NH4	C19H22O2	40.1	13	1.46848	40.9892
2.53_288.0906m/z	288.091	2.5294	pos	Emodin	LMPK13040008	Lipids and lipid-like molecules	Polyketides	Aromatic polyketides	M+NH4	C15H10O5	37.7	19.7	14.4848	8.36784
3.77_319.0843m/z	319.084	3.77417	pos	Lecanoric acid	LMPK13080001	Lipids and lipid-like molecules	Polyketides	Aromatic polyketides	M+H	C16H14O7	37.7	16.5	9.77048	12.4687
3.13_273.1230m/z	273.123	3.12953	pos	(E)-4-Methoxy-4'-nitrostilbene	LMPK13090019	Lipids and lipid-like molecules	Polyketides	Aromatic polyketides	M+NH4	C15H13NO3	36.5	0	-1.3352	24.9233
6.64_227.0739m/z	227.074	6.64015	pos	Piceatannol	LMPK13090006	Lipids and lipid-like molecules	Polyketides	Aromatic polyketides	M+H-H2O	C14H12O4	35.8	9	14.6669	10.7356
0.72_553.0694m/z	553.069	0.7159	neg	griseorhodin A	LMPK13020001	Lipids and lipid-like molecules	Polyketides	Aromatic polyketides	M+FA-H	C25H16O12	35.7	5.49	13.7431	1412.24
5.61_210.1064n	228.14	5.60672	pos	p-methoxystilbene	LMPK13090021	Lipids and lipid-like molecules	Polyketides	Aromatic polyketides	M+NH4, M+K	C15H14O	35.5	2.48	9.04007	340.838
1.71_316.1922m/z	316.192	1.70562	pos	Glepidotin C	LMPK13090037	Lipids and lipid-like molecules	Polyketides	Aromatic polyketides	M+NH4	C19H22O3	35	0	4.93109	9.47519
2.69_224.0665m/z	224.067	2.69423	pos	trans-2-(4-nitrophenyl)-3-phenyloxirane	LMPK13090027	Lipids and lipid-like molecules	Polyketides	Aromatic polyketides	M+H-H2O	C14H11NO3	33.5	0	-17.0197	12.3509
1.68_549.0741m/z	549.074	1.68185	neg	Hypericin	LMPK13040001	Lipids and lipid-like molecules	Polyketides	Aromatic polyketides	M+FA-H	C30H16O8	33	11.7	-17.1743	34.4163
1.18_245.0753m/z	245.075	1.176	pos	Oxyresveratrol	LMPK13090011	Lipids and lipid-like molecules	Polyketides	Aromatic polyketides	M+H	C14H12O4	32.7	0	-22.5515	25.7195
2.69_501.0562m/z	501.056	2.69295	neg	Pseudohypericin	LMPK13040014	Lipids and lipid-like molecules	Polyketides	Aromatic polyketides	M-H2O-H	C30H16O9	31.8	0	-10.39	28.3046
4.59_203.0370m/z	203.037	4.59428	pos	4-ethylphenylsulfate	HMDB0062551	Organic acids and derivatives	Organic sulfuric acids and derivatives	Arylsulfates	M+H	C8H10O4S	41.9	24.8	-1.34302	10.6558
0.63_219.0317m/z	219.032	0.633533	pos	Tyrosol 4-sulfate	HMDB0041785	Organic acids and derivatives	Organic sulfuric acids and derivatives	Arylsulfates	M+H	C8H10O5S	40.4	10.8	-2.01543	4456.28
0.67_277.0377m/z	277.038	0.667683	pos	Dihydroferulic acid 4-sulfate	96082	Organic acids and derivatives	Organic sulfuric acids and derivatives	Arylsulfates	M+H	C10H12O7S	36.7	0	0.0346766	22.2592
9.47_327.0145m/z	327.014	9.47165	pos	5-(3',4',5'-Trihydroxyphenyl)-gamma-valerolactone-3'-O-sulphate	HMDB0059985	Organic acids and derivatives	Organic sulfuric acids and derivatives	Arylsulfates	M+Na	C11H12O8S	36.5	0	-0.154567	49.6399
6.60_258.0566n	241.053	6.59865	pos	[4-(3-oxopentyl)phenyl]oxidanesulfonic acid	HMDB0133002	Organic acids and derivatives	Organic sulfuric acids and derivatives	Arylsulfates	M+H-H2O, M+H	C11H14O5S	36.3	0	1.58157	30.2277
2.75_261.0438m/z	261.044	2.7549	pos	[2-hydroxy-6-methoxy-4-(prop-2-en-1-yl)phenyl]oxidanesulfonic acid	HMDB0135261	Organic acids and derivatives	Organic sulfuric acids and derivatives	Arylsulfates	M+H	C10H12O6S	36	0.948	4.25004	13.9431
3.39_294.1013m/z	294.101	3.38935	pos	[4-(3-hydroxybutyl)-2-methoxyphenyl]oxidanesulfonic acid	HMDB0135717	Organic acids and derivatives	Organic sulfuric acids and derivatives	Arylsulfates	M+NH4	C11H16O6S	36	0	2.53241	8.91701
6.39_248.0962m/z	248.096	6.393	pos	Thymol Sulfate	HMDB0062720	Organic acids and derivatives	Organic sulfuric acids and derivatives	Arylsulfates	M+NH4	C10H14O4S	35.8	0	4.66044	24.0921
1.95_478.0926m/z	478.093	1.95227	pos	N-[2-(3,4-dimethoxyphenyl)ethyl]-3-[4-methoxy-3-(sulfooxy)phenyl]propanimidic acid	HMDB0135510	Organic acids and derivatives	Organic sulfuric acids and derivatives	Arylsulfates	M+K	C20H25NO8S	34.4	0	-1.50029	61.1438
1.28_478.0924m/z	478.092	1.28332	pos	3-(3,4-dimethoxyphenyl)-N-{2-[3-methoxy-4-(sulfooxy)phenyl]ethyl}propanimidic acid	HMDB0135512	Organic acids and derivatives	Organic sulfuric acids and derivatives	Arylsulfates	M+K	C20H25NO8S	32.6	0	-1.88206	68.8512
3.60_484.3194m/z	484.319	3.598	pos	Psychosine	LMSP07000001	Lipids and lipid-like molecules	Sphingolipids	Basic glycosphingolipids	M+Na	C24H47NO7	32.7	0	-11.0154	11.971
2.16_137.0238m/z	137.024	2.16215	neg	3,4-Dihydroxybenzaldehyde	63101	Benzenoids	Benzene and substituted derivatives	Benzaldehydes	M-H	C7H6O3	37.4	0	-4.55775	5.67656
2.16_181.0149m/z	181.015	2.16215	neg	2-(2,4-dihydroxyphenyl)-2-oxoacetic acid	HMDB0137133	Benzenoids	Phenols	Benzenediols	M-H	C8H6O5	54.5	78.5	3.84361	80.8912
1.31_395.2098m/z	395.21	1.31332	pos	Dopexamine	HMDB0041882	Benzenoids	Phenols	Benzenediols	M+K	C22H32N2O2	40.9	13.1	0.824752	409.693
0.99_155.0350m/z	155.035	0.98605	neg	Pyrocatechol	282	Benzenoids	Phenols	Benzenediols	M+FA-H	C6H6O2	38.5	0	0.576334	15.161
1.88_171.0672m/z	171.067	1.87512	pos	N-(2,5-Dihydroxyphenyl)pyridinium(1+)	HMDB0040768	Benzenoids	Phenols	Benzenediols	M+H-H2O	C11H10NO2+	38.2	0	-3.65641	75.5527
2.20_134.0617m/z	134.062	2.20315	neg	Dopamine	HMDB0000073	Benzenoids	Phenols	Benzenediols	M-H2O-H	C8H11NO2	37.3	0	3.78032	8.07436
4.02_488.2214m/z	488.221	4.01765	pos	Amprenavir	HMDB0014839	Benzenoids	Benzene and substituted derivatives	Benzenesulfonamides	M+H-H2O	C25H35N3O6S	42.2	22.3	0.0812747	184.554
1.02_155.0273m/z	155.027	1.01917	pos	Sulfanilamide	HMDB0014404	Benzenoids	Benzene and substituted derivatives	Benzenesulfonamides	M+H-H2O	C6H8N2O2S	37.6	0	-0.069755	25.168
0.70_233.0490m/z	233.049	0.699683	pos	Sulfadiazine	HMDB0014503	Benzenoids	Benzene and substituted derivatives	Benzenesulfonamides	M+H-H2O	C10H10N4O2S	36.5	0	-0.698782	140.176
3.13_285.1016m/z	285.102	3.12953	pos	Sulfisoxazole	43339	Benzenoids	Benzene and substituted derivatives	Benzenesulfonamides	M+NH4	C11H13N3O3S	36.5	0	-0.0157934	10.1053
1.24_287.0813m/z	287.081	1.23765	pos	Sulfamethoxazole N4-hydroxylamine	85285	Benzenoids	Benzene and substituted derivatives	Benzenesulfonamides	M+NH4	C10H11N3O4S	36.3	0	1.77032	36.8431
3.22_285.1019m/z	285.102	3.2227	pos	Sulfamoxole	85585	Benzenoids	Benzene and substituted derivatives	Benzenesulfonamides	M+NH4	C11H13N3O3S	36.3	0	1.21344	31.7822
3.74_277.0753m/z	277.075	3.74467	pos	Sulfacytine	85493	Benzenoids	Benzene and substituted derivatives	Benzenesulfonamides	M+H-H2O	C12H14N4O3S	36.2	0	-0.24637	13.0888
2.89_303.1377m/z	303.138	2.89472	pos	Probenecid	2087	Benzenoids	Benzene and substituted derivatives	Benzenesulfonamides	M+NH4	C13H19NO4S	35.9	0	1.48332	14.3594
1.78_444.1704m/z	444.17	1.78245	pos	4-trans-Hydroxyglipizide	3121	Benzenoids	Benzene and substituted derivatives	Benzenesulfonamides	M+H-H2O	C21H27N5O5S	34.5	0	0.812694	31.3782
3.57_277.0407m/z	277.041	3.56835	pos	Chlorpropamide	HMDB0014810	Benzenoids	Benzene and substituted derivatives	Benzenesulfonamides	M+H	C10H13ClN2O3S	32.6	0	-0.523223	42.845
1.68_364.0524m/z	364.052	1.68185	neg	Indapamide	810	Benzenoids	Benzene and substituted derivatives	Benzenesulfonamides	M-H	C16H16ClN3O3S	32.1	2.68	-1.14844	9.52592
0.56_292.9396m/z	292.94	0.557367	pos	Chymopapain	HMDB0029845	Benzenoids	Benzene and substituted derivatives	Benzenesulfonic acids and derivatives	M+Na	C6H6O8S2	36.5	0	-0.205164	10.9216
3.93_303.0210m/z	303.021	3.93098	pos	dapsone hydroxylamine	HMDB0060984	Benzenoids	Benzene and substituted derivatives	Benzenesulfonyl compounds	M+K	C12H12N2O3S	43.8	27.8	3.68375	3935.48
2.66_271.0508m/z	271.051	2.66407	pos	Dapsone	HMDB0014395	Benzenoids	Benzene and substituted derivatives	Benzenesulfonyl compounds	M+Na	C12H12N2O2S	38	0	-1.68041	159.513
4.51_325.1199m/z	325.12	4.50995	pos	Dictyoquinazol C	HMDB0040442	Organoheterocyclic compounds	Diazanaphthalenes	Benzodiazines	M+H-H2O	C18H18N2O5	44.6	37.5	4.84902	371.51
0.95_200.0938m/z	200.094	0.953833	pos	3-Methyl-3H-imidazo[4,5-f]quinoxalin-2-amine	94946	Organoheterocyclic compounds	Diazanaphthalenes	Benzodiazines	M+H	C10H9N5	36.7	0	3.90361	31.5246
3.54_367.1070m/z	367.107	3.53868	pos	Dictyoquinazol B	HMDB0040441	Organoheterocyclic compounds	Diazanaphthalenes	Benzodiazines	M+K	C18H20N2O4	34.4	0	4.69554	15.8246
1.57_376.1636m/z	376.164	1.56663	pos	Erlotinib	64753	Organoheterocyclic compounds	Diazanaphthalenes	Benzodiazines	M+H-H2O	C22H23N3O4	34.3	0	-4.8791	24.5812
2.20_645.1294m/z	645.129	2.20315	neg	Clofazimine glucuronide	HMDB0061133	Organoheterocyclic compounds	Diazanaphthalenes	Benzodiazines	M-H2O-H	C33H30Cl2N4O7	30.7	9.58	-2.95173	360.857
2.37_183.0302m/z	183.03	2.36713	neg	Methyl 2,4,6-trihydroxybenzoate	HMDB0029650	Benzenoids	Benzene and substituted derivatives	Benzoic acids and derivatives	M-H	C8H8O5	57.5	92	1.59858	20.5504
1.50_339.0362m/z	339.036	1.50403	neg	2-Galloyl-1,4-galactarolactone methyl ester	HMDB0037200	Benzenoids	Benzene and substituted derivatives	Benzoic acids and derivatives	M-H2O-H	C14H14O11	54	76.4	1.15024	75.4757
2.15_153.0196m/z	153.02	2.14848	neg	2-Pyrocatechuic acid	HMDB0000397	Benzenoids	Benzene and substituted derivatives	Benzoic acids and derivatives	M-H	C7H6O4	53.9	79.8	1.93766	15.3625
1.48_343.0320m/z	343.032	1.47618	neg	5-O-Galloyl-1,4-galactarolactone	HMDB0037202	Benzenoids	Benzene and substituted derivatives	Benzoic acids and derivatives	M-H	C13H12O11	51.7	64.4	3.68822	19871.3
1.10_343.0318m/z	343.032	1.10222	neg	3-O-Galloyl-1,4-galactarolactone	HMDB0037201	Benzenoids	Benzene and substituted derivatives	Benzoic acids and derivatives	M-H	C13H12O11	49.8	53.3	3.18851	12547.3
1.30_493.1196m/z	493.12	1.29687	neg	6-O-Galloylsucrose	HMDB0039282	Benzenoids	Benzene and substituted derivatives	Benzoic acids and derivatives	M-H	C19H26O15	49.1	49.9	-0.566567	2015.95
1.78_343.0317m/z	343.032	1.77833	neg	2-O-Galloyl-1,4-galactarolactone	HMDB0037199	Benzenoids	Benzene and substituted derivatives	Benzoic acids and derivatives	M-H	C13H12O11	48.3	46.2	2.92004	11550.4
1.89_345.0825m/z	345.082	1.88767	neg	Methyl 6-O-galloyl-beta-D-glucopyranoside	HMDB0039354	Benzenoids	Benzene and substituted derivatives	Benzoic acids and derivatives	M-H	C14H18O10	47.5	43.1	-0.779815	129.74
2.80_357.0471m/z	357.047	2.80127	neg	5-Methoxy-galloyl-1,4-galactarolactone	HMDB0037203	Benzenoids	Benzene and substituted derivatives	Benzoic acids and derivatives	M-H	C14H14O11	45.1	32.8	2.19703	900.922
1.60_493.1191m/z	493.119	1.59985	neg	4'-O-Galloylsucrose	HMDB0039284	Benzenoids	Benzene and substituted derivatives	Benzoic acids and derivatives	M-H	C19H26O15	44.2	33.1	-1.64845	272.398
3.13_483.0760m/z	483.076	3.12727	neg	Hamamelitannin	HMDB0033785	Benzenoids	Benzene and substituted derivatives	Benzoic acids and derivatives	M-H	C20H20O14	43.7	45.9	-4.23955	80.7039
2.29_227.0206m/z	227.021	2.28513	neg	6-hydroxy-2H-1,3-benzodioxole-5-carboxylic acid	HMDB0129371	Benzenoids	Benzene and substituted derivatives	Benzoic acids and derivatives	M+FA-H	C8H6O5	40.4	8.52	4.62991	92.3988
2.09_155.0338m/z	155.034	2.09443	pos	Gentisic acid	618	Benzenoids	Benzene and substituted derivatives	Benzoic acids and derivatives	M+H	C7H6O4	38.2	0	-0.871724	17.0939
1.71_137.0248m/z	137.025	1.70917	neg	Salicylic acid	616	Benzenoids	Benzene and substituted derivatives	Benzoic acids and derivatives	M-H	C7H6O3	37.8	0	2.54162	11.8481
1.28_243.0509m/z	243.051	1.2832	neg	Syringic acid	HMDB0002085	Benzenoids	Benzene and substituted derivatives	Benzoic acids and derivatives	M+FA-H	C9H10O5	37.7	0	-0.883498	15.2892
0.56_206.0199n	244.986	0.557367	pos	2-Hydroxy-4-trifluoromethyl benzoic acid	HMDB0060715	Benzenoids	Benzene and substituted derivatives	Benzoic acids and derivatives	M+Na, M+K	C8H5F3O3	37.3	0	3.89034	114.265
2.11_160.0399m/z	160.04	2.10732	neg	Hippuric acid	1301	Benzenoids	Benzene and substituted derivatives	Benzoic acids and derivatives	M-H2O-H	C9H9NO3	37.3	0	-2.90515	4.40865
0.76_169.0134m/z	169.013	0.7579	neg	Gallic acid	HMDB0005807	Benzenoids	Benzene and substituted derivatives	Benzoic acids and derivatives	M-H	C7H6O5	37.2	0	-4.70186	11.7335
15.14_220.1454m/z	220.145	15.1375	neg	Procarbazine	2105	Benzenoids	Benzene and substituted derivatives	Benzoic acids and derivatives	M-H	C12H19N3O	37.1	0	-0.759712	54.6262
3.13_241.0361m/z	241.036	3.12727	neg	3-Methoxy-4,5-methylenedioxybenzoic acid	87205	Benzenoids	Benzene and substituted derivatives	Benzoic acids and derivatives	M+FA-H	C9H8O5	37.1	0	3.51646	46.2044
2.76_411.0222m/z	411.022	2.76062	neg	[2,6-dihydroxy-4-({[2,3,5-trihydroxy-6-(hydroxymethyl)oxan-4-yl]oxy}carbonyl)phenyl]oxidanesulfonic acid	HMDB0133150	Benzenoids	Benzene and substituted derivatives	Benzoic acids and derivatives	M-H	C13H16O13S	36.8	0	-4.00747	35.5183
0.80_331.0661m/z	331.066	0.7994	neg	Uralenneoside	95686	Benzenoids	Benzene and substituted derivatives	Benzoic acids and derivatives	M+FA-H	C12H14O8	36.4	0	-3.54962	41.3546
2.82_240.0878m/z	240.088	2.81673	pos	2-{[(3,5-dimethoxyphenyl)(hydroxy)methylidene]amino}acetic acid	HMDB0131468	Benzenoids	Benzene and substituted derivatives	Benzoic acids and derivatives	M+H	C11H13NO5	36.4	0	4.69204	12.6185
1.10_297.0252m/z	297.025	1.10222	neg	Magnesium salicylate	66777	Benzenoids	Benzene and substituted derivatives	Benzoic acids and derivatives	M-H	C14H10MgO6	35.8	0	-1.1637	52.7277
6.68_253.1115m/z	253.112	6.68148	pos	chloroprocaine	3958	Benzenoids	Benzene and substituted derivatives	Benzoic acids and derivatives	M+H-H2O	C13H19ClN2O2	33.6	0	4.92704	27.5135
2.59_307.0529m/z	307.053	2.5894	pos	9-Hydroxybenzo[a]pyrene	HMDB0062438	Benzenoids	Pyrenes	Benzopyrenes	M+K	C20H12O	35.3	0	3.45158	17.2829
1.44_294.0759m/z	294.076	1.44432	pos	Furoparadine	HMDB0041087	Organoheterocyclic compounds	Quinolines and derivatives	Benzoquinolines	M+H-H2O	C17H13NO5	39.5	4.47	-0.612533	512.503
0.63_290.0814m/z	290.081	0.633533	pos	Hallacridone	86531	Organoheterocyclic compounds	Quinolines and derivatives	Benzoquinolines	M+H-H2O	C18H13NO4	38.4	0	0.794248	339.81
1.41_394.1060m/z	394.106	1.41363	pos	Gravacridonediol methyl ether	HMDB0029327	Organoheterocyclic compounds	Quinolines and derivatives	Benzoquinolines	M+K	C20H21NO5	37	0	2.57715	171.809
3.92_237.0797m/z	237.08	3.91632	pos	Tacrine	HMDB0014526	Organoheterocyclic compounds	Quinolines and derivatives	Benzoquinolines	M+K	C13H14N2	36.3	0	4.00605	9.28329
11.10_300.0654m/z	300.065	11.0969	pos	Norsanguinarine	HMDB0030176	Organoheterocyclic compounds	Quinolines and derivatives	Benzoquinolines	M+H-H2O	C19H11NO4	36	0	-0.346445	3.20552
5.84_703.2295m/z	703.229	5.83508	neg	Citbismine D	HMDB0041437	Organoheterocyclic compounds	Quinolines and derivatives	Benzoquinolines	M-H2O-H	C40H38N2O11	34.6	0.817	-0.307133	35.9497
2.20_146.0252m/z	146.025	2.20315	neg	(R)-2-Hydroxy-2H-1,4-benzoxazin-3(4H)-one	HMDB0038318	Organoheterocyclic compounds	Benzoxazines	Benzoxazinones	M-H2O-H	C8H7NO3	55.6	90.2	2.48745	17.0672
3.13_402.1033m/z	402.103	3.12727	neg	HMBOA-Glc	HMDB0037263	Organoheterocyclic compounds	Benzoxazines	Benzoxazinones	M+FA-H	C15H19NO9	46.3	51.6	-2.48311	33.2424
3.49_240.0520m/z	240.052	3.4939	neg	2-Hydroxy-6,7-dimethoxybenzoxazole	HMDB0030726	Organoheterocyclic compounds	Benzoxazoles	Benzoxazolones	M+FA-H	C9H9NO4	47.4	43.9	3.36171	107.722
2.22_195.0303m/z	195.03	2.21682	neg	Phenylglyoxylic acid	58059	Benzenoids	Benzene and substituted derivatives	Benzoyl derivatives	M+FA-H	C8H6O3	37.5	0	2.89944	22.1887
0.70_136.0635m/z	136.064	0.699683	pos	4-(Hydroxymethyl)benzenediazonium(1+)	88549	Benzenoids	Benzene and substituted derivatives	Benzyl alcohols	M+H	C7H7N2O+	38.9	0	3.04801	40.5267
0.97_288.2067m/z	288.207	0.970667	pos	doxylamine	4004	Benzenoids	Benzene and substituted derivatives	Benzylethers	M+NH4	C17H22N2O	36.1	0	-1.38583	16.976
0.95_337.1652m/z	337.165	0.953833	pos	Lotusine	HMDB0033347	Organoheterocyclic compounds	Isoquinolines and derivatives	Benzylisoquinolines	M+Na	C19H24NO3+	36.3	0	1.09122	41.415
1.75_317.1852m/z	317.185	1.75095	pos	(S)-N-Methylcoclaurine	HMDB0060319	Organoheterocyclic compounds	Isoquinolines and derivatives	Benzylisoquinolines	M+NH4	C18H21NO3	35.7	0	-2.46638	6.12315
2.96_345.2175m/z	345.217	2.95772	pos	(+)-O-Methylarmepavine	86909	Organoheterocyclic compounds	Isoquinolines and derivatives	Benzylisoquinolines	M+NH4	C20H25NO3	35.7	0	0.703092	14.6659
1.80_347.1980m/z	347.198	1.79812	pos	(S)-Reticuline	HMDB0003601	Organoheterocyclic compounds	Isoquinolines and derivatives	Benzylisoquinolines	M+NH4	C19H23NO4	35	0	4.49135	10.6627
1.84_344.1874m/z	344.187	1.84462	pos	(R)-Laudanidine	HMDB0030211	Organoheterocyclic compounds	Isoquinolines and derivatives	Benzylisoquinolines	M+H	C20H25NO4	34.7	0	4.99889	19.5462
1.41_185.0098m/z	185.01	1.40653	neg	Daucic acid	HMDB0031665	Organic acids and derivatives	Hydroxy acids and derivatives	Beta hydroxy acids and derivatives	M-H2O-H	C7H8O7	56	92.5	3.07251	16.3948
2.02_134.0219n	133.015	2.02448	neg	L-Malic acid	HMDB0000156	Organic acids and derivatives	Hydroxy acids and derivatives	Beta hydroxy acids and derivatives	M-H2O-H, M-H	C4H6O5	52.5	66.1	2.77732	581.524
0.76_134.0218n	133.015	0.7579	neg	Malic acid	118	Organic acids and derivatives	Hydroxy acids and derivatives	Beta hydroxy acids and derivatives	M-H2O-H, M-H	C4H6O5	45.8	32.1	2.00601	1338.1
1.50_197.0116m/z	197.012	1.5043	pos	3-hydroxy-2-methyl-2-[(sulfooxy)methyl]propanoic acid	HMDB0127651	Organic acids and derivatives	Hydroxy acids and derivatives	Beta hydroxy acids and derivatives	M+H-H2O	C5H10O7S	45.4	34.5	0.998148	81.523
3.76_498.1323m/z	498.132	3.7595	pos	Ertapenem	HMDB0014448	Organoheterocyclic compounds	Lactams	Beta lactams	M+Na	C22H25N3O7S	48.7	60.7	3.62756	29.2054
0.94_448.1526m/z	448.153	0.938833	pos	Bacampicillin	HMDB0015540	Organoheterocyclic compounds	Lactams	Beta lactams	M+H-H2O	C21H27N3O7S	45.4	44.1	-2.29732	238.511
2.54_432.1363m/z	432.136	2.5444	pos	Ezetimibe	HMDB0015108	Organoheterocyclic compounds	Lactams	Beta lactams	M+Na	C24H21F2NO3	43.6	47.1	-4.58388	32.3189
0.85_350.1152m/z	350.115	0.84785	pos	Ampicillin	HMDB0014559	Organoheterocyclic compounds	Lactams	Beta lactams	M+H	C16H19N3O4S	41.1	33.2	-4.88704	151.627
6.09_376.1091m/z	376.109	6.09153	pos	Azidocillin	HMDB0015685	Organoheterocyclic compounds	Lactams	Beta lactams	M+H	C16H17N5O4S	40.5	14.8	4.51604	30.2107
1.20_518.0941m/z	518.094	1.2017	neg	Ceforanide	HMDB0015059	Organoheterocyclic compounds	Lactams	Beta lactams	M-H	C20H21N7O6S2	37.6	12.5	3.65927	80.9162
1.11_503.1127m/z	503.113	1.11267	pos	cefepime	4036	Organoheterocyclic compounds	Lactams	Beta lactams	M+Na	C19H24N6O5S2	36.8	0	-3.00842	131.47
7.68_378.0318m/z	378.032	7.67525	pos	Cefdinir	HMDB0014675	Organoheterocyclic compounds	Lactams	Beta lactams	M+H-H2O	C14H13N5O5S2	36.6	9.86	-1.76342	15.1149
3.52_487.0336m/z	487.034	3.52107	neg	Cefditoren	HMDB0015199	Organoheterocyclic compounds	Lactams	Beta lactams	M-H2O-H	C19H18N6O5S3	32.8	0	2.72233	17.081
1.22_613.0998m/z	613.1	1.22198	pos	Prebetanin	HMDB0029411	Alkaloids and derivatives	Betalains	Betacyanins and derivatives	M+H-H2O	C24H26N2O16S	33	0	4.35583	35.5159
4.77_895.1948m/z	895.195	4.76548	neg	6-(4-{3-[2-(3,4-dihydroxyphenyl)-5-hydroxy-4-oxo-7-{[3,4,5-trihydroxy-6-(hydroxymethyl)oxan-2-yl]oxy}-3,4-dihydro-2H-1-benzopyran-8-yl]-5,7-dihydroxy-4-oxo-3,4-dihydro-2H-1-benzopyran-2-yl}phenoxy)-3,4,5-trihydroxyoxane-2-carboxylic acid	HMDB0129206	Phenylpropanoids and polyketides	Flavonoids	Biflavonoids and polyflavonoids	M-H	C42H40O22	42.2	28.1	1.01417	315.163
3.44_605.0787m/z	605.079	3.43923	neg	{3-[8-(5,7-dihydroxy-4-oxo-2-phenyl-3,4-dihydro-2H-1-benzopyran-3-yl)-5,7-dihydroxy-4-oxo-3,4-dihydro-2H-1-benzopyran-2-yl]phenyl}oxidanesulfonic acid	HMDB0129240	Phenylpropanoids and polyketides	Flavonoids	Biflavonoids and polyflavonoids	M-H	C30H22O12S	41	20.6	4.63978	53.2196
3.55_621.0724m/z	621.072	3.5484	neg	(3-{8-[5,7-dihydroxy-2-(4-hydroxyphenyl)-4-oxo-3,4-dihydro-2H-1-benzopyran-3-yl]-5,7-dihydroxy-4-oxo-3,4-dihydro-2H-1-benzopyran-2-yl}phenyl)oxidanesulfonic acid	HMDB0129226	Phenylpropanoids and polyketides	Flavonoids	Biflavonoids and polyflavonoids	M-H	C30H22O13S	38.4	15.7	2.50207	26.5742
3.08_599.0977m/z	599.098	3.0827	pos	Prunus inhibitor b	92515	Phenylpropanoids and polyketides	Flavonoids	Biflavonoids and polyflavonoids	M+K	C30H24O11	35.1	0	4.83801	52.983
2.19_819.1471m/z	819.147	2.18948	neg	(5-{4-[2-(3,4-dihydroxyphenyl)-3,5,7-trihydroxy-3,4-dihydro-2H-1-benzopyran-8-yl]-3,5,7-trihydroxy-6-[3,4,5-trihydroxy-6-(hydroxymethyl)oxan-2-yl]-3,4-dihydro-2H-1-benzopyran-2-yl}-2-hydroxyphenyl)oxidanesulfonic acid	HMDB0126755	Phenylpropanoids and polyketides	Flavonoids	Biflavonoids and polyflavonoids	M-H	C36H36O20S	34.6	0	2.84641	185.788
2.87_625.1013m/z	625.101	2.8696	neg	(5-{8-[3,7-dihydroxy-2-(3-hydroxyphenyl)-3,4-dihydro-2H-1-benzopyran-4-yl]-3,5,7-trihydroxy-3,4-dihydro-2H-1-benzopyran-2-yl}-2-hydroxyphenyl)oxidanesulfonic acid	HMDB0135098	Phenylpropanoids and polyketides	Flavonoids	Biflavonoids and polyflavonoids	M-H	C30H26O13S	33.7	3.55	-1.25973	19.6529
1.71_649.0793m/z	649.079	1.70562	pos	(3-{3,7-dihydroxy-4-[3,5,7-trihydroxy-2-(3-hydroxyphenyl)-3,4-dihydro-2H-1-benzopyran-8-yl]-3,4-dihydro-2H-1-benzopyran-2-yl}phenyl)oxidanesulfonic acid	HMDB0135136	Phenylpropanoids and polyketides	Flavonoids	Biflavonoids and polyflavonoids	M+K	C30H26O12S	32.7	0	2.63221	16.941
1.49_423.2060m/z	423.206	1.4888	pos	7alpha-Hydroxy-3,12-dioxochola-1,4-dien-24-oic Acid	LMST04010391	Lipids and lipid-like molecules	Sterol Lipids	Bile acids and derivatives	M+Na	C24H32O5	48.3	67.8	-20.5027	478.465
4.47_452.3431n	453.353	4.46912	pos	Latimerol	LMST04030009	Lipids and lipid-like molecules	Sterol Lipids	Bile acids and derivatives	M+H-H2O, M+H	C27H48O5	46.2	52.6	-15.5728	566.074
9.79_400.2173n	418.251	9.79497	pos	3,7,12-Trioxochol-5-en-24-oic Acid	LMST04010364	Lipids and lipid-like molecules	Sterol Lipids	Bile acids and derivatives	M+NH4, M+Na	C24H32O5	44.3	51.9	-19.1542	80.2697
8.17_440.2936m/z	440.294	8.16773	pos	3alpha,7alpha,12beta-Trihydroxy-11-oxo-5beta-cholan-24-oic Acid	LMST04010383	Lipids and lipid-like molecules	Sterol Lipids	Bile acids and derivatives	M+NH4	C24H38O6	42.1	39.5	-16.7365	91.9273
2.45_403.2605m/z	403.261	2.45375	pos	24-Nor-5beta-cholane-3alpha,12alpha,23-triol	LMST04060011	Lipids and lipid-like molecules	Sterol Lipids	Bile acids and derivatives	M+K	C23H40O3	41.2	13.7	-1.0956	42.9886
3.34_411.2311m/z	411.231	3.34452	pos	3-Oxo-5beta-chol-9(11)-en-24-oic Acid	LMST04010293	Lipids and lipid-like molecules	Sterol Lipids	Bile acids and derivatives	M+K	C24H36O3	39.8	8.95	4.06522	21.2573
1.63_433.2732m/z	433.273	1.6283	pos	5beta-Cholane-3alpha,7alpha,12alpha,24-tetrol	LMST04010302	Lipids and lipid-like molecules	Sterol Lipids	Bile acids and derivatives	M+K	C24H42O4	38.2	19.6	4.31334	23.5933
4.83_441.3135m/z	441.313	4.8296	pos	5beta-cholest-24-ene-3alpha,7alpha-diol	LMST04030115	Lipids and lipid-like molecules	Sterol Lipids	Bile acids and derivatives	M+K	C27H46O2	37.2	13.7	1.37977	26.0883
2.97_403.2480m/z	403.248	2.97355	pos	3,12,15-Trioxo-5beta-cholan-24-oic Acid	LMST04010260	Lipids and lipid-like molecules	Sterol Lipids	Bile acids and derivatives	M+H	C24H34O5	35.2	0	0.157754	21.5641
2.45_431.2553m/z	431.255	2.45375	pos	Chenodeoxycholic Acid	LMST04010032	Lipids and lipid-like molecules	Sterol Lipids	Bile acids and derivatives	M+K	C24H40O4	34.9	0	-1.21814	15.3881
15.29_390.2844n	391.292	15.2893	pos	7alpha-Hydroxy-12-oxo-5beta-cholan-24-oic Acid	LMST04010164	Lipids and lipid-like molecules	Sterol Lipids	Bile acids and derivatives	M+H, M+Na	C24H38O4	33.2	1.05	19.0168	140.448
13.13_502.3485m/z	502.348	13.1341	pos	(25S)-3-oxo-12beta-acetoxy-cholest-1,4-dien-26-oic acid	LMST04030214	Lipids and lipid-like molecules	Sterol Lipids	Bile acids and derivatives	M+NH4	C30H44O5	32.3	0	-8.71798	125.422
12.85_419.2567m/z	419.257	12.8461	pos	24-Nor-5beta-cholane-3alpha,7alpha,12alpha,23-tetrol	84908	Lipids and lipid-like molecules	Sterol Lipids	Bile acids and derivatives	M+K	C23H40O4	31.6	0	2.37964	56.6994
3.30_447.2517m/z	447.252	3.2987	pos	Cholic acid	HMDB0000619	Lipids and lipid-like molecules	Steroids and steroid derivatives	Bile acids, alcohols and derivatives	M+K	C24H40O5	38.1	0	2.38326	25.0192
4.10_528.2633m/z	528.263	4.10332	pos	N-[(3a,5b,7a,12a)-3,12-dihydroxy-24-oxo-7-(sulfooxy)cholan-24-yl]-Glycine	6726	Lipids and lipid-like molecules	Steroids and steroid derivatives	Bile acids, alcohols and derivatives	M+H-H2O	C26H43NO9S	33.6	0	1.29548	16.7139
2.36_528.2617m/z	528.262	2.36092	pos	N-[(3a,5b,7a,12a)-3,7-dihydroxy-24-oxo-12-(sulfooxy)cholan-24-yl]-Glycine	HMDB0002644	Lipids and lipid-like molecules	Steroids and steroid derivatives	Bile acids, alcohols and derivatives	M+H-H2O	C26H43NO9S	33.5	0	-1.59081	31.0161
1.30_273.0341m/z	273.034	1.29832	pos	Diflunisal	2029	Benzenoids	Benzene and substituted derivatives	Biphenyls and derivatives	M+Na	C13H8F2O3	36.5	0	3.09205	5.4061
0.70_202.1105m/z	202.11	0.699683	pos	1',2'-Dihydro-1,1'-dimethyl-2'-oxo-4,4'-bipyridinium(1+)	90497	Organoheterocyclic compounds	Pyridines and derivatives	Bipyridines and oligopyridines	M+H	C12H13N2O+	36.9	0	2.0105	25.6903
1.83_355.0315m/z	355.031	1.83283	neg	Etoricoxib 1'-N'-oxide	HMDB0060926	Organoheterocyclic compounds	Pyridines and derivatives	Bipyridines and oligopyridines	M-H2O-H	C18H15ClN2O3S	33.2	0	0.285334	40.603
1.04_419.0470m/z	419.047	1.04322	neg	6-Hydroxymethyletoricoxib	HMDB0013997	Organoheterocyclic compounds	Pyridines and derivatives	Bipyridines and oligopyridines	M+FA-H	C18H15ClN2O3S	31.4	0	-1.05388	21.2899
3.90_316.9948m/z	316.995	3.90337	neg	Zoledronate	HMDB0014543	Organic acids and derivatives	Organic phosphonic acids and derivatives	Bisphosphonates	M+FA-H	C5H10N2O7P2	44.3	29.3	0.903799	1047.61
3.80_185.1307m/z	185.131	3.80333	pos	Pregeijerene	HMDB0036759	Hydrocarbons	Unsaturated hydrocarbons	Branched unsaturated hydrocarbons	M+Na	C12H18	38.2	0.816	3.58951	23.7647
1.19_293.1537n	294.161	1.19132	pos	Ondansetron	HMDB0005035	Organoheterocyclic compounds	Indoles and derivatives	Carbazoles	M+H-H2O, M+H	C18H19N3O	37.6	0	3.1457	5310
1.13_304.1086m/z	304.109	1.12883	pos	Mukoenine A	HMDB0040785	Organoheterocyclic compounds	Indoles and derivatives	Carbazoles	M+K	C18H19NO	32.8	1.77	-4.70995	118.76
4.52_207.0519m/z	207.052	4.52417	neg	2,3,4,5,6,7-Hexahydroxyheptanoic acid	HMDB0240292	Organic oxygen compounds	Organooxygen compounds	Carbohydrates and carbohydrate conjugates	M-H2O-H	C7H14O8	58.1	97	3.84127	279.553
3.19_299.0412m/z	299.041	3.19492	neg	3,4,5-trihydroxy-6-(2,4,6-trihydroxyphenoxy)oxane-2-carboxylic acid	HMDB0125319	Organic oxygen compounds	Organooxygen compounds	Carbohydrates and carbohydrate conjugates	M-H2O-H	C12H14O10	57.2	91.8	0.946859	28.0926
1.50_330.0587n	375.058	1.50403	neg	6-(2-formyl-3,5-dihydroxyphenoxy)-3,4,5-trihydroxyoxane-2-carboxylic acid	HMDB0125146	Organic oxygen compounds	Organooxygen compounds	Carbohydrates and carbohydrate conjugates	M-H2O-H, M+FA-H	C13H14O10	56.9	85.8	-0.0992948	995.029
1.68_317.0523m/z	317.052	1.68185	neg	3,4,5-trihydroxy-6-(2,3,5-trihydroxyphenoxy)oxane-2-carboxylic acid	HMDB0125320	Organic oxygen compounds	Organooxygen compounds	Carbohydrates and carbohydrate conjugates	M-H	C12H14O10	56	86	2.782	317.662
1.74_357.0469m/z	357.047	1.73652	neg	6-Methyl 2-galloylgalactarate	HMDB0036934	Organic oxygen compounds	Organooxygen compounds	Carbohydrates and carbohydrate conjugates	M-H2O-H	C14H16O12	55.3	82.7	1.54445	60.0799
2.30_299.0417m/z	299.042	2.2988	neg	3,4,5-trihydroxy-6-(3,4,5-trihydroxyphenoxy)oxane-2-carboxylic acid	HMDB0125321	Organic oxygen compounds	Organooxygen compounds	Carbohydrates and carbohydrate conjugates	M-H2O-H	C12H14O10	55.2	83.8	2.55597	364.844
0.74_361.0425m/z	361.042	0.743067	neg	2-O-Galloylgalactaric acid	HMDB0036932	Organic oxygen compounds	Organooxygen compounds	Carbohydrates and carbohydrate conjugates	M-H	C13H14O12	53.5	73.8	3.40088	40847.1
0.70_339.0573m/z	339.057	0.7024	neg	3,4,5-trihydroxy-6-[(3-methoxy-3-oxopropanoyl)oxy]oxane-2-carboxylic acid	HMDB0130026	Organic oxygen compounds	Organooxygen compounds	Carbohydrates and carbohydrate conjugates	M+FA-H	C10H14O10	53.2	80.2	1.40696	39.478
1.32_375.0581m/z	375.058	1.3242	neg	6-(4-formyl-3,5-dihydroxyphenoxy)-3,4,5-trihydroxyoxane-2-carboxylic acid	HMDB0125147	Organic oxygen compounds	Organooxygen compounds	Carbohydrates and carbohydrate conjugates	M+FA-H	C13H14O10	53.2	70.9	3.53073	1340.98
0.70_487.0949m/z	487.095	0.7024	neg	6-[(6-{[(2-carboxyacetyl)oxy]methyl}-2,4,5-trihydroxyoxan-3-yl)oxy]-3,4,5-trihydroxyoxane-2-carboxylic acid	HMDB0127477	Organic oxygen compounds	Organooxygen compounds	Carbohydrates and carbohydrate conjugates	M+FA-H	C15H22O15	53.1	71.8	1.92673	568.312
3.28_371.0625m/z	371.063	3.27592	neg	Dimethyl 2-galloylgalactarate	HMDB0036935	Organic oxygen compounds	Organooxygen compounds	Carbohydrates and carbohydrate conjugates	M-H2O-H	C15H18O12	52.6	68.3	1.39422	149.224
1.85_369.0464m/z	369.046	1.8465	neg	6-{[2-(2H-1,3-benzodioxol-5-yl)-2-oxoacetyl]oxy}-3,4,5-trihydroxyoxane-2-carboxylic acid	HMDB0129413	Organic oxygen compounds	Organooxygen compounds	Carbohydrates and carbohydrate conjugates	M-H	C15H14O11	52.2	67.1	0.11295	32.4669
4.52_310.1060n	355.104	4.52417	neg	(E)-2-O-Cinnamoyl-beta-D-glucopyranose	HMDB0035880	Organic oxygen compounds	Organooxygen compounds	Carbohydrates and carbohydrate conjugates	M-H, M+FA-H	C15H18O7	50.3	55.1	2.54861	5558.28
1.34_297.1190m/z	297.119	1.33803	neg	2,3-Butanediol glucoside	HMDB0040822	Organic oxygen compounds	Organooxygen compounds	Carbohydrates and carbohydrate conjugates	M+FA-H	C10H20O7	49.9	61.9	-0.312226	20.6351
2.97_657.1032m/z	657.103	2.97355	pos	3'-(2'',3''-Digalloylglucosyl)-phloroacetophenone	HMDB0040624	Organic oxygen compounds	Organooxygen compounds	Carbohydrates and carbohydrate conjugates	M+Na	C28H26O17	49.7	61.6	-4.72408	62.8947
2.04_358.1267n	357.119	2.03817	neg	Phlorisobutyrophenone 2-glucoside	HMDB0029651	Organic oxygen compounds	Organooxygen compounds	Carbohydrates and carbohydrate conjugates	M-H, M+FA-H	C16H22O9	49	51.8	0.781088	337.487
3.55_371.0978m/z	371.098	3.5484	neg	3,4,5-trihydroxy-6-[(3-phenyloxiran-2-yl)methoxy]oxane-2-carboxylic acid	HMDB0135308	Organic oxygen compounds	Organooxygen compounds	Carbohydrates and carbohydrate conjugates	M+FA-H	C15H18O8	48.8	48.2	-1.63069	398.683
0.69_545.1014m/z	545.101	0.689083	neg	alpha-D-Galactopyranuronosyl-(1->4)-alpha-D-galactopyranuronosyl-(1->4)-D-galacturonic acid	HMDB0039751	Organic oxygen compounds	Organooxygen compounds	Carbohydrates and carbohydrate conjugates	M-H	C18H26O19	48.6	52.1	3.46412	1123.89
2.34_373.0786m/z	373.079	2.3398	neg	6-(4-ethenyl-2,6-dihydroxyphenoxy)-3,4,5-trihydroxyoxane-2-carboxylic acid	HMDB0128009	Organic oxygen compounds	Organooxygen compounds	Carbohydrates and carbohydrate conjugates	M+FA-H	C14H16O9	48.6	47.1	2.99572	702.947
4.11_295.0461m/z	295.046	4.10953	neg	1-Salicylate glucuronide	HMDB0010313	Organic oxygen compounds	Organooxygen compounds	Carbohydrates and carbohydrate conjugates	M-H2O-H	C13H14O9	48.6	58.4	0.477227	15.1133
2.29_326.1000n	371.098	2.28513	neg	cis-beta-D-Glucosyl-2-hydroxycinnamate	HMDB0060077	Organic oxygen compounds	Organooxygen compounds	Carbohydrates and carbohydrate conjugates	M-H, M+FA-H	C15H18O8	48.5	47.3	-0.636553	105.635
3.77_487.1461m/z	487.146	3.76822	neg	6-({2-[4,6-dihydroxy-2-methoxy-3-(3-methylbut-2-en-1-yl)phenyl]acetyl}oxy)-3,4,5-trihydroxyoxane-2-carboxylic acid	HMDB0125470	Organic oxygen compounds	Organooxygen compounds	Carbohydrates and carbohydrate conjugates	M+FA-H	C20H26O11	48.3	53.2	0.976332	31.5556
3.25_491.1405m/z	491.14	3.24892	neg	Lucuminic acid	HMDB0035007	Organic oxygen compounds	Organooxygen compounds	Carbohydrates and carbohydrate conjugates	M+FA-H	C19H26O12	48.2	46.1	-0.31586	185.354
3.15_371.0985m/z	371.098	3.15425	neg	3,4,5-trihydroxy-6-[(3-phenylpropanoyl)oxy]oxane-2-carboxylic acid	HMDB0125172	Organic oxygen compounds	Organooxygen compounds	Carbohydrates and carbohydrate conjugates	M+FA-H	C15H18O8	46.9	37.7	0.280232	30.103
6.19_329.0297m/z	329.03	6.19395	neg	Inosine 2'-phosphate	HMDB0011681	Organic oxygen compounds	Organooxygen compounds	Carbohydrates and carbohydrate conjugates	M-H2O-H	C10H13N4O8P	46.9	45.2	1.21466	36.3827
1.81_433.0628m/z	433.063	1.8055	neg	3,4,5-trihydroxy-6-{[2-oxo-3-(3,4,5-trihydroxyphenyl)propanoyl]oxy}oxane-2-carboxylic acid	HMDB0125279	Organic oxygen compounds	Organooxygen compounds	Carbohydrates and carbohydrate conjugates	M+FA-H	C15H16O12	46.7	52.2	1.02422	25.531
2.41_593.0091m/z	593.009	2.40813	neg	6-[7,8-dihydroxy-3,5-dioxo-9-(sulfooxy)-1H,2H,3H,5H-cyclopenta[c]isochromene-1-carbonyloxy]-3,4,5-trihydroxyoxane-2-carboxylic acid	HMDB0133724	Organic oxygen compounds	Organooxygen compounds	Carbohydrates and carbohydrate conjugates	M+FA-H	C19H16O17S	46.5	45.6	0.22887	33.2198
2.62_283.0461m/z	283.046	2.62495	neg	Pyrogallol-2-O-glucuronide	HMDB0060017	Organic oxygen compounds	Organooxygen compounds	Carbohydrates and carbohydrate conjugates	M-H2O-H	C12H14O9	46.2	42.3	0.454694	44.0846
5.07_535.1098m/z	535.11	5.06913	neg	6-{5-[(1E)-3-[1-carboxy-2-(3,4-dihydroxyphenyl)ethoxy]-3-oxoprop-1-en-1-yl]-2-hydroxyphenoxy}-3,4,5-trihydroxyoxane-2-carboxylic acid	HMDB0124961	Organic oxygen compounds	Organooxygen compounds	Carbohydrates and carbohydrate conjugates	M-H	C24H24O14	45.9	47.1	0.793086	49.4702
2.12_389.0723m/z	389.072	2.12115	neg	6-[4-(carboxymethyl)-2-hydroxyphenoxy]-3,4,5-trihydroxyoxane-2-carboxylic acid	HMDB0125148	Organic oxygen compounds	Organooxygen compounds	Carbohydrates and carbohydrate conjugates	M+FA-H	C14H16O10	45.7	33.5	-0.78726	69.724
3.29_313.0566m/z	313.057	3.28942	neg	Beta-D-Glucopyranuronic acid	HMDB0010314	Organic oxygen compounds	Organooxygen compounds	Carbohydrates and carbohydrate conjugates	M-H	C13H14O9	45.6	43.5	0.369442	12.863
1.70_301.0578m/z	301.058	1.69552	neg	6-(2,4-dihydroxyphenoxy)-3,4,5-trihydroxyoxane-2-carboxylic acid	HMDB0125508	Organic oxygen compounds	Organooxygen compounds	Carbohydrates and carbohydrate conjugates	M-H	C12H14O9	45.5	33.6	4.44052	1581.12
1.96_314.0632n	313.056	1.95617	neg	6-(3-carboxyphenoxy)-3,4,5-trihydroxyoxane-2-carboxylic acid	HMDB0124994	Organic oxygen compounds	Organooxygen compounds	Carbohydrates and carbohydrate conjugates	M-H, M+FA-H	C13H14O9	44.8	30.1	-1.7649	178.708
0.94_542.1468m/z	542.147	0.938833	pos	beta-D-Galactopyranosyl-(1->4)-2-amino-2-deoxy-beta-D-glucopyranosyl-(1->6)-D-mannose	HMDB0041224	Organic oxygen compounds	Organooxygen compounds	Carbohydrates and carbohydrate conjugates	M+K	C18H33NO15	44.5	27.1	-2.72613	786.126
2.00_417.0673m/z	417.067	1.99715	neg	6-[5-(2-carboxyeth-1-en-1-yl)-2,4-dihydroxyphenoxy]-3,4,5-trihydroxyoxane-2-carboxylic acid	HMDB0132635	Organic oxygen compounds	Organooxygen compounds	Carbohydrates and carbohydrate conjugates	M+FA-H	C15H16O11	44.1	22.7	-0.464672	127.136
2.44_385.0414m/z	385.041	2.43547	neg	6-[6-(2-carboxy-2-oxoethyl)-2,3,4-trihydroxyphenoxy]-3,4,5-trihydroxyoxane-2-carboxylic acid	HMDB0125346	Organic oxygen compounds	Organooxygen compounds	Carbohydrates and carbohydrate conjugates	M-H2O-H	C15H16O13	44	30.1	0.3017	49.0406
3.17_357.0827m/z	357.083	3.16775	neg	Furaneol 4-(6-malonylglucoside)	HMDB0029778	Organic oxygen compounds	Organooxygen compounds	Carbohydrates and carbohydrate conjugates	M-H2O-H	C15H20O11	44	37.5	0.0009516	18.6537
1.94_389.0721m/z	389.072	1.9425	neg	6-[5-(carboxymethyl)-2-hydroxyphenoxy]-3,4,5-trihydroxyoxane-2-carboxylic acid	HMDB0125149	Organic oxygen compounds	Organooxygen compounds	Carbohydrates and carbohydrate conjugates	M+FA-H	C14H16O10	43.7	26.5	-1.26563	54.1158
1.94_455.0826m/z	455.083	1.9425	neg	6-[1-carboxy-2-(4-methoxy-1-benzofuran-5-yl)-2-oxoethyl]-3,4,5-trihydroxyoxane-2-carboxylic acid	HMDB0129405	Organic oxygen compounds	Organooxygen compounds	Carbohydrates and carbohydrate conjugates	M+FA-H	C18H18O11	43.7	26.5	-1.15614	118.888
2.83_325.0920m/z	325.092	2.8286	neg	Domesticoside	HMDB0029647	Organic oxygen compounds	Organooxygen compounds	Carbohydrates and carbohydrate conjugates	M-H2O-H	C15H20O9	43.5	24.8	-2.64017	218.966
3.52_359.0981m/z	359.098	3.52107	neg	2-Hydroxyphenylacetic acid O-b-D-glucoside	HMDB0038333	Organic oxygen compounds	Organooxygen compounds	Carbohydrates and carbohydrate conjugates	M+FA-H	C14H18O8	43.4	25	-0.918581	30.0618
0.97_353.0732m/z	353.073	0.972017	neg	D-Erythroascorbic acid 1'-a-D-glucoside	HMDB0033627	Organic oxygen compounds	Organooxygen compounds	Carbohydrates and carbohydrate conjugates	M+FA-H	C11H16O10	43.3	21.9	2.24188	423.797
2.13_373.0772m/z	373.077	2.13482	neg	6-(5-ethenyl-2,3-dihydroxyphenoxy)-3,4,5-trihydroxyoxane-2-carboxylic acid	HMDB0128008	Organic oxygen compounds	Organooxygen compounds	Carbohydrates and carbohydrate conjugates	M+FA-H	C14H16O9	43.2	30.9	-1.29122	41.8277
1.39_433.0630m/z	433.063	1.39287	neg	6-[5-(2-carboxy-2-oxoethyl)-2,3-dihydroxyphenoxy]-3,4,5-trihydroxyoxane-2-carboxylic acid	HMDB0125277	Organic oxygen compounds	Organooxygen compounds	Carbohydrates and carbohydrate conjugates	M+FA-H	C15H16O12	43	24.3	1.65438	52.8109
2.49_283.0461m/z	283.046	2.48913	neg	6-(2,5-dihydroxyphenoxy)-3,4,5-trihydroxyoxane-2-carboxylic acid	HMDB0125509	Organic oxygen compounds	Organooxygen compounds	Carbohydrates and carbohydrate conjugates	M-H2O-H	C12H14O9	42.9	23.1	0.681732	37.129
2.28_198.0788m/z	198.079	2.2826	pos	5-Methylthioribose	HMDB0001087	Organic oxygen compounds	Organooxygen compounds	Carbohydrates and carbohydrate conjugates	M+NH4	C6H12O4S	42.7	29.4	-3.45152	9.93452
1.65_463.1082m/z	463.108	1.65452	neg	6-{3,5-dihydroxy-4-[3,4,5-trihydroxy-6-(hydroxymethyl)oxan-2-yl]phenoxy}-3,4,5-trihydroxyoxane-2-carboxylic acid	HMDB0132677	Organic oxygen compounds	Organooxygen compounds	Carbohydrates and carbohydrate conjugates	M-H	C18H24O14	41.8	22.2	-2.35911	102.017
1.92_325.0558m/z	325.056	1.915	neg	6-{[2-(3,4-dihydroxyphenyl)acetyl]oxy}-3,4,5-trihydroxyoxane-2-carboxylic acid	HMDB0125150	Organic oxygen compounds	Organooxygen compounds	Carbohydrates and carbohydrate conjugates	M-H2O-H	C14H16O10	41.5	14	-1.94172	883.134
2.64_305.0291m/z	305.029	2.63845	neg	Glucose 1-phosphate	HMDB0001586	Organic oxygen compounds	Organooxygen compounds	Carbohydrates and carbohydrate conjugates	M+FA-H	C6H13O9P	41.4	20.8	4.715	10.0583
3.97_501.1243m/z	501.124	3.97087	neg	3,4,5-trihydroxy-6-{4-[(1E)-3-oxo-3-[(3,4,5,6-tetrahydroxyoxan-2-yl)methoxy]prop-1-en-1-yl]phenoxy}oxane-2-carboxylic acid	HMDB0125131	Organic oxygen compounds	Organooxygen compounds	Carbohydrates and carbohydrate conjugates	M-H	C21H26O14	41.1	19.5	-1.41839	38.7549
4.94_426.1175n	425.109	4.94252	neg	6-{[3-(1,2-dihydroxybutyl)-1-oxo-1H-isochromen-7-yl]oxy}-3,4,5-trihydroxyoxane-2-carboxylic acid	HMDB0130070	Organic oxygen compounds	Organooxygen compounds	Carbohydrates and carbohydrate conjugates	M-H2O-H, M-H	C19H22O11	41.1	18.4	3.12273	381.135
2.68_337.0546m/z	337.055	2.67928	neg	5-Amino-6-(5'-phosphoribitylamino)uracil	HMDB0003841	Organic oxygen compounds	Organooxygen compounds	Carbohydrates and carbohydrate conjugates	M-H2O-H	C9H17N4O9P	40.8	11.3	-2.33724	42.7332
2.62_457.1714m/z	457.171	2.62495	neg	Kanokoside A	HMDB0035635	Organic oxygen compounds	Organooxygen compounds	Carbohydrates and carbohydrate conjugates	M-H2O-H	C21H32O12	40.6	12.3	-0.264223	74.1745
1.93_373.0772m/z	373.077	1.92867	neg	3,4,5-trihydroxy-6-{[3-(3,4,5-trihydroxyphenyl)propanoyl]oxy}oxane-2-carboxylic acid	HMDB0128013	Organic oxygen compounds	Organooxygen compounds	Carbohydrates and carbohydrate conjugates	M-H	C15H18O11	40.5	7.73	-1.25853	47.373
3.56_439.0873m/z	439.087	3.5619	neg	3,5-Dihydroxyphenyl 1-O-(6-O-galloyl-beta-D-glucopyranoside)	HMDB0039307	Organic oxygen compounds	Organooxygen compounds	Carbohydrates and carbohydrate conjugates	M-H	C19H20O12	39.9	22.8	-2.04406	19.569
1.22_421.0612m/z	421.061	1.21537	neg	1-Methyl 2-galloylgalactarate	HMDB0036933	Organic oxygen compounds	Organooxygen compounds	Carbohydrates and carbohydrate conjugates	M+FA-H	C14H16O12	39.8	19.4	-3.22453	44.8453
2.90_593.0112m/z	593.011	2.89677	neg	6-{[1-carboxy-8-hydroxy-3,5-dioxo-9-(sulfooxy)-1H,2H,3H,5H-cyclopenta[c]isochromen-7-yl]oxy}-3,4,5-trihydroxyoxane-2-carboxylic acid	HMDB0133722	Organic oxygen compounds	Organooxygen compounds	Carbohydrates and carbohydrate conjugates	M+FA-H	C19H16O17S	39.7	28.9	4.05736	42.1912
4.40_359.1348m/z	359.135	4.40302	neg	1-(3,4-Dimethoxyphenyl)-1,2-ethanediol 1-O-b-D-glucoside	HMDB0034626	Organic oxygen compounds	Organooxygen compounds	Carbohydrates and carbohydrate conjugates	M-H	C16H24O9	39.7	9.46	0.129746	49.1034
2.60_527.0686m/z	527.069	2.59778	neg	[(3,4,5-trihydroxy-6-{1,2,6-trihydroxy-3-[hydroxy(3,4,5-trihydroxyoxan-2-yl)methyl]-4-oxocyclohexa-2,5-dien-1-yl}oxan-2-yl)methoxy]sulfonic acid	HMDB0128277	Organic oxygen compounds	Organooxygen compounds	Carbohydrates and carbohydrate conjugates	M-H2O-H	C18H26O17S	39.1	9.82	-4.83589	493.554
0.18_355.0785m/z	355.078	0.178467	pos	Hydroxytyrosol 1-O-glucoside	HMDB0041024	Organic oxygen compounds	Organooxygen compounds	Carbohydrates and carbohydrate conjugates	M+K	C14H20O8	38.8	0	-1.63123	113.744
2.39_530.1500m/z	530.15	2.39208	pos	2-Decarboxybetanin	HMDB0036378	Organic oxygen compounds	Organooxygen compounds	Carbohydrates and carbohydrate conjugates	M+Na	C23H27N2O11+	38.7	0	-1.30321	58.9375
2.08_385.0426m/z	385.043	2.07965	neg	6-[3-(2-carboxy-2-oxoethyl)-2,5,6-trihydroxyphenoxy]-3,4,5-trihydroxyoxane-2-carboxylic acid	HMDB0125347	Organic oxygen compounds	Organooxygen compounds	Carbohydrates and carbohydrate conjugates	M-H2O-H	C15H16O13	38.5	13.8	3.30982	19.4357
2.34_341.0873m/z	341.087	2.3398	neg	3-Methoxy-4-hydroxyphenylglycol glucuronide	HMDB0000496	Organic oxygen compounds	Organooxygen compounds	Carbohydrates and carbohydrate conjugates	M-H2O-H	C15H20O10	38.5	0	-1.35106	27.4827
1.55_502.0953n	501.087	1.54518	neg	6-[(3-carboxy-2-hydroxy-3-{[3-(4-hydroxy-3-methoxyphenyl)prop-2-enoyl]oxy}propanoyl)oxy]-3,4,5-trihydroxyoxane-2-carboxylic acid	HMDB0127950	Organic oxygen compounds	Organooxygen compounds	Carbohydrates and carbohydrate conjugates	M-H2O-H, M-H	C20H22O15	38.4	3.49	-1.21241	94.8565
1.85_135.0303m/z	135.03	1.8465	neg	Threonic acid	HMDB0000943	Organic oxygen compounds	Organooxygen compounds	Carbohydrates and carbohydrate conjugates	M-H	C4H8O5	38.3	0	2.78375	33.5558
2.18_593.0104m/z	593.01	2.17582	neg	6-{[1-carboxy-7-hydroxy-3,5-dioxo-9-(sulfooxy)-1H,2H,3H,5H-cyclopenta[c]isochromen-8-yl]oxy}-3,4,5-trihydroxyoxane-2-carboxylic acid	HMDB0133723	Organic oxygen compounds	Organooxygen compounds	Carbohydrates and carbohydrate conjugates	M+FA-H	C19H16O17S	38.3	20.5	2.43346	36.0755
4.51_372.0933m/z	372.093	4.51067	neg	Blepharin	86205	Organic oxygen compounds	Organooxygen compounds	Carbohydrates and carbohydrate conjugates	M+FA-H	C14H17NO8	38.3	0	-1.04205	71.5422
4.04_504.1357m/z	504.136	4.03837	neg	1-(2-Hydroxyphenylamino)-1-deoxy-beta-D-gentiobioside 1,2-carbamate	92408	Organic oxygen compounds	Organooxygen compounds	Carbohydrates and carbohydrate conjugates	M+FA-H	C19H25NO12	38.2	0	-0.41248	84.8054
4.51_180.0636n	179.057	4.51067	neg	alpha-D-Glucose	133	Organic oxygen compounds	Organooxygen compounds	Carbohydrates and carbohydrate conjugates	M-H2O-H, M-H	C6H12O6	38.2	0	1.07772	38.517
2.31_552.2876m/z	552.288	2.31408	pos	isepamicin	96175	Organic oxygen compounds	Organooxygen compounds	Carbohydrates and carbohydrate conjugates	M+H-H2O	C22H43N5O12	38.1	0	0.167165	25.614
4.39_191.0201m/z	191.02	4.38952	neg	2,3-Diketo-L-gulonate	58437	Organic oxygen compounds	Organooxygen compounds	Carbohydrates and carbohydrate conjugates	M-H	C6H8O7	38	0	1.69251	65.7584
0.67_354.0902n	393.052	0.667683	pos	Niazidin	HMDB0031981	Organic oxygen compounds	Organooxygen compounds	Carbohydrates and carbohydrate conjugates	M+Na, M+K	C15H18N2O6S	37.9	1.29	4.55533	3088.27
1.03_161.0460m/z	161.046	1.02888	neg	D-Fructose	135	Organic oxygen compounds	Organooxygen compounds	Carbohydrates and carbohydrate conjugates	M-H2O-H	C6H12O6	37.9	0	2.31518	11.371
1.79_147.0305m/z	147.031	1.79217	neg	L-Lyxonate	HMDB0060255	Organic oxygen compounds	Organooxygen compounds	Carbohydrates and carbohydrate conjugates	M-H2O-H	C5H10O6	37.8	0	3.78781	33.7485
0.70_223.0465m/z	223.047	0.7024	neg	Gluconolactone	HMDB0000150	Organic oxygen compounds	Organooxygen compounds	Carbohydrates and carbohydrate conjugates	M+FA-H	C6H10O6	37.7	0	3.34136	48.1377
2.54_173.0098m/z	173.01	2.54328	neg	Diketogulonic acid	HMDB0005971	Organic oxygen compounds	Organooxygen compounds	Carbohydrates and carbohydrate conjugates	M-H2O-H	C6H8O7	37.6	0	3.41988	60.2559
0.89_233.0638m/z	233.064	0.893517	pos	Sedoheptulose	3344	Organic oxygen compounds	Organooxygen compounds	Carbohydrates and carbohydrate conjugates	M+Na	C7H14O7	37.5	0	2.86902	33.8669
4.50_648.1908m/z	648.191	4.49645	pos	4-(4-Hydroxyphenyl)-2-butanone O-[2,6-digalloylglucoside]	93898	Organic oxygen compounds	Organooxygen compounds	Carbohydrates and carbohydrate conjugates	M+NH4	C30H30O15	37.5	0	-2.3337	66.8348
1.16_175.0257m/z	175.026	1.15953	neg	D-Glucuronic acid	HMDB0000127	Organic oxygen compounds	Organooxygen compounds	Carbohydrates and carbohydrate conjugates	M-H2O-H	C6H10O7	37.4	0	4.32433	17.2435
1.34_263.0771m/z	263.077	1.33803	neg	Xylobiose	HMDB0029894	Organic oxygen compounds	Organooxygen compounds	Carbohydrates and carbohydrate conjugates	M-H2O-H	C10H18O9	37.4	0	-0.574854	12.7168
15.63_519.1547m/z	519.155	15.6305	pos	1,4-beta-D-Glucan	58599	Organic oxygen compounds	Organooxygen compounds	Carbohydrates and carbohydrate conjugates	M+H-H2O	C18H32O18	37.4	0	-1.63079	47.9396
0.76_307.0309m/z	307.031	0.7579	neg	2-[(6-carboxy-3,4,5-trihydroxyoxan-2-yl)oxy]-3-hydroxybutanedioic acid	HMDB0127956	Organic oxygen compounds	Organooxygen compounds	Carbohydrates and carbohydrate conjugates	M-H2O-H	C10H14O12	37.3	0	0.635065	41.8511
0.79_290.0881m/z	290.088	0.785567	neg	N-Acetylneuraminic Acid	24101	Organic oxygen compounds	Organooxygen compounds	Carbohydrates and carbohydrate conjugates	M-H2O-H	C11H19NO9	37.3	0	-0.0903159	25.5828
2.08_305.0290m/z	305.029	2.07965	neg	D-Tagatose 6-phosphate	3392	Organic oxygen compounds	Organooxygen compounds	Carbohydrates and carbohydrate conjugates	M+FA-H	C6H13O9P	37.3	0	4.2753	12.8143
3.24_297.1344m/z	297.134	3.23542	neg	Glucosyl (E)-2,6-Dimethyl-2,5-heptadienoate	HMDB0035136	Organic oxygen compounds	Organooxygen compounds	Carbohydrates and carbohydrate conjugates	M-H2O-H	C15H24O7	37.3	3.13	0.202833	13.5802
5.58_364.1497n	365.157	5.57972	pos	N-Acetylmuramoyl-Ala	HMDB0060494	Organic oxygen compounds	Organooxygen compounds	Carbohydrates and carbohydrate conjugates	M+H, M+Na	C14H24N2O9	37.3	0	4.26534	1277.76
0.72_325.0418m/z	325.042	0.7159	neg	6-[(2-carboxyacetyl)oxy]-3,4,5-trihydroxyoxane-2-carboxylic acid	HMDB0127482	Organic oxygen compounds	Organooxygen compounds	Carbohydrates and carbohydrate conjugates	M+FA-H	C9H12O10	37.2	0	2.14211	51.385
3.48_307.0449m/z	307.045	3.48023	neg	Sorbitol-6-phosphate	58327	Organic oxygen compounds	Organooxygen compounds	Carbohydrates and carbohydrate conjugates	M+FA-H	C6H15O9P	37.2	0	4.90119	15.4878
3.98_300.0499m/z	300.05	3.98437	neg	N-Acetyl-D-mannosamine 6-phosphate	HMDB0001121	Organic oxygen compounds	Organooxygen compounds	Carbohydrates and carbohydrate conjugates	M-H	C8H16NO9P	37.2	0	2.93611	25.6326
3.36_295.1026m/z	295.103	3.35968	pos	Galactose-beta-1,4-xylose	HMDB0011677	Organic oxygen compounds	Organooxygen compounds	Carbohydrates and carbohydrate conjugates	M+H-H2O	C11H20O10	37.1	0	0.660299	17.3253
6.15_166.0841n	184.118	6.14652	pos	1-Deoxy-D-glucitol	HMDB0041500	Organic oxygen compounds	Organooxygen compounds	Carbohydrates and carbohydrate conjugates	M+NH4, M+Na	C6H14O5	37.1	0.712	-0.283942	67.0163
1.01_290.0885m/z	290.088	1.01472	neg	N-Acetyl-a-neuraminic acid	5739	Organic oxygen compounds	Organooxygen compounds	Carbohydrates and carbohydrate conjugates	M-H2O-H	C11H19NO9	37	0	1.13024	48.7367
4.19_487.1448m/z	487.145	4.19387	neg	6-[2-(carboxymethyl)-5-hydroxy-3-methoxy-4-(3-methylbut-2-en-1-yl)phenoxy]-3,4,5-trihydroxyoxane-2-carboxylic acid	HMDB0125468	Organic oxygen compounds	Organooxygen compounds	Carbohydrates and carbohydrate conjugates	M+FA-H	C20H26O11	37	0	-2.14977	59.1625
6.48_397.1133m/z	397.113	6.47838	neg	Taraxacoside	HMDB0030055	Organic oxygen compounds	Organooxygen compounds	Carbohydrates and carbohydrate conjugates	M-H	C18H22O10	37	6.83	-1.9269	48.7801
3.08_255.0867m/z	255.087	3.0827	pos	Arbutin	HMDB0029943	Organic oxygen compounds	Organooxygen compounds	Carbohydrates and carbohydrate conjugates	M+H-H2O	C12H16O7	36.9	0	1.60017	4.23835
0.66_309.0818m/z	309.082	0.662067	neg	3-Hydroxy-4-butanolide	HMDB0034681	Organic oxygen compounds	Organooxygen compounds	Carbohydrates and carbohydrate conjugates	M+FA-H	C10H16O8	36.8	0	-3.39773	9.80069
1.05_261.0613m/z	261.061	1.04867	pos	D-Erythroascorbic acid 1'-a-D-xylopyranoside	HMDB0033626	Organic oxygen compounds	Organooxygen compounds	Carbohydrates and carbohydrate conjugates	M+H-H2O	C10H14O9	36.8	0	3.07596	39.754
3.10_315.1083m/z	315.108	3.10025	neg	Vanilloloside	88117	Organic oxygen compounds	Organooxygen compounds	Carbohydrates and carbohydrate conjugates	M-H	C14H20O8	36.7	0	-0.659421	13.4375
1.03_366.1394m/z	366.139	1.034	pos	Lacto-N-biose I	HMDB0006575	Organic oxygen compounds	Organooxygen compounds	Carbohydrates and carbohydrate conjugates	M+H-H2O	C14H25NO11	36.6	0	-0.185704	26.7581
1.55_397.1452m/z	397.145	1.55097	pos	Chondroitin	5602	Organic oxygen compounds	Organooxygen compounds	Carbohydrates and carbohydrate conjugates	M+NH4	C14H21NO11	36.6	0	-0.326336	16.366
3.17_329.0873m/z	329.087	3.16775	neg	p-Cresol glucuronide	62424	Organic oxygen compounds	Organooxygen compounds	Carbohydrates and carbohydrate conjugates	M+FA-H	C13H16O7	36.6	0	-1.79413	10.4712
3.76_399.1252m/z	399.125	3.7595	pos	(1RS,2RS)-Guaiacylglycerol 1-glucoside	HMDB0033300	Organic oxygen compounds	Organooxygen compounds	Carbohydrates and carbohydrate conjugates	M+Na	C16H24O10	36.6	3.79	-2.51948	21.7406
6.79_570.3455m/z	570.345	6.791	pos	Arbekacin	HMDB0015642	Organic oxygen compounds	Organooxygen compounds	Carbohydrates and carbohydrate conjugates	M+NH4	C22H44N6O10	36.6	0	-0.461367	16.472
2.49_625.1035m/z	625.104	2.48913	neg	Urolithin A 3,8-O-diglucuronide	HMDB0041786	Organic oxygen compounds	Organooxygen compounds	Carbohydrates and carbohydrate conjugates	M+FA-H	C25H24O16	36.5	1.92	-1.8911	34.8266
4.34_431.1551m/z	431.155	4.33552	neg	NNAL-N-glucuronide	HMDB0060498	Organic oxygen compounds	Organooxygen compounds	Carbohydrates and carbohydrate conjugates	M+FA-H	C16H24N3O8+	36.5	3	1.56124	13.7563
4.55_353.1561m/z	353.156	4.55245	pos	Picrocrocin	58320	Organic oxygen compounds	Organooxygen compounds	Carbohydrates and carbohydrate conjugates	M+Na	C16H26O7	36.5	0	-3.09553	17.9226
6.22_374.1065m/z	374.106	6.21518	pos	N-Acetyl-9-O-acetylneuraminic acid	5759	Organic oxygen compounds	Organooxygen compounds	Carbohydrates and carbohydrate conjugates	M+Na	C13H21NO10	36.4	0	2.036	12.6777
0.65_363.0703m/z	363.07	0.648567	neg	7-Hydroxy-2-methyl-4-oxo-4H-1-benzopyran-5-carboxylic acid 7-glucoside	91520	Organic oxygen compounds	Organooxygen compounds	Carbohydrates and carbohydrate conjugates	M-H2O-H	C17H18O10	36.3	0	-4.95334	24.8867
1.14_313.1154n	352.064	1.14498	pos	Tyramine glucuronide	61650	Organic oxygen compounds	Organooxygen compounds	Carbohydrates and carbohydrate conjugates	M+H, M+K	C14H19NO7	36.3	0	-2.34543	125.891
1.22_449.0570m/z	449.057	1.21537	neg	6-[4-(2-carboxy-2-oxoethyl)-2,3,6-trihydroxyphenoxy]-3,4,5-trihydroxyoxane-2-carboxylic acid	HMDB0125348	Organic oxygen compounds	Organooxygen compounds	Carbohydrates and carbohydrate conjugates	M+FA-H	C15H16O13	36.3	0	-0.663167	35.7853
2.95_311.0417m/z	311.042	2.95093	neg	6-(3,4-dihydroxybenzoyloxy)-3,4,5-trihydroxyoxane-2-carboxylic acid	HMDB0124992	Organic oxygen compounds	Organooxygen compounds	Carbohydrates and carbohydrate conjugates	M-H2O-H	C13H14O10	36.3	0	2.63096	24.1403
0.72_547.0966m/z	547.097	0.71635	pos	{3,5-dihydroxy-2-[hydroxy({2,3,4-trihydroxy-6-oxo-3-[3,4,5-trihydroxy-6-(hydroxymethyl)oxan-2-yl]cyclohexa-1,4-dien-1-yl})methyl]oxan-4-yl}oxidanesulfonic acid	HMDB0128279	Organic oxygen compounds	Organooxygen compounds	Carbohydrates and carbohydrate conjugates	M+H	C18H26O17S	36.2	0	0.554662	284.68
3.59_370.1147m/z	370.115	3.58907	neg	4-(2-amino-3-hydroxyphenyl)-4-oxobutanoic acid O-glucoside	HMDB0062374	Organic oxygen compounds	Organooxygen compounds	Carbohydrates and carbohydrate conjugates	M-H	C16H21NO9	36.2	0	0.821035	25.7964
3.81_385.1136m/z	385.114	3.80872	neg	Oenanthoside A	90728	Organic oxygen compounds	Organooxygen compounds	Carbohydrates and carbohydrate conjugates	M+FA-H	C16H20O8	36.2	0	-1.29483	14.8344
4.87_823.2447m/z	823.245	4.87248	neg	Pallidol 3,3''-diglucoside	HMDB0036570	Organic oxygen compounds	Organooxygen compounds	Carbohydrates and carbohydrate conjugates	M+FA-H	C40H42O16	36.2	6.83	-1.01532	52.3084
0.97_438.1530n	421.15	0.970667	pos	7-Hydroxy-5-(4-hydroxy-2-oxopentyl)-2-methylchromone 7-glucoside	90146	Organic oxygen compounds	Organooxygen compounds	Carbohydrates and carbohydrate conjugates	M+H-H2O, M+NH4	C21H26O10	36.1	0	0.946687	84.0165
3.47_454.0469m/z	454.047	3.46657	neg	Glucotropaeolin	HMDB0038419	Organic oxygen compounds	Organooxygen compounds	Carbohydrates and carbohydrate conjugates	M+FA-H	C14H19NO9S2	36.1	0	-3.46494	338.193
0.65_369.0691m/z	369.069	0.648567	neg	4-O-alpha-D-Galactopyranuronosyl-D-galacturonic acid	HMDB0039721	Organic oxygen compounds	Organooxygen compounds	Carbohydrates and carbohydrate conjugates	M-H	C12H18O13	36	0	4.46327	39.8725
0.80_341.1074m/z	341.107	0.7994	neg	Sucrose	137	Organic oxygen compounds	Organooxygen compounds	Carbohydrates and carbohydrate conjugates	M-H	C12H22O11	36	0	-4.48329	8.09305
1.89_444.1807m/z	444.181	1.89028	pos	Chitobiose	HMDB0003556	Organic oxygen compounds	Organooxygen compounds	Carbohydrates and carbohydrate conjugates	M+NH4	C15H26N2O12	36	2.97	-3.95833	35.6328
1.98_387.0561m/z	387.056	1.98348	neg	6-[4-(2-carboxy-2-oxoethyl)-2,6-dihydroxyphenoxy]-3,4,5-trihydroxyoxane-2-carboxylic acid	HMDB0125278	Organic oxygen compounds	Organooxygen compounds	Carbohydrates and carbohydrate conjugates	M-H	C15H16O12	36	0	-2.02281	8.63724
3.38_427.1814m/z	427.181	3.38457	neg	1,2,10-Trihydroxydihydro-trans-linalyl oxide 7-O-beta-D-glucopyranoside	HMDB0033237	Organic oxygen compounds	Organooxygen compounds	Carbohydrates and carbohydrate conjugates	M+FA-H	C16H30O10	36	0	-1.79812	22.0688
3.01_454.0473m/z	454.047	3.0056	neg	(2R)-2-Hydroxy-2-(4-hydroxyphenyl)ethyl glucosinolate	92101	Organic oxygen compounds	Organooxygen compounds	Carbohydrates and carbohydrate conjugates	M-H	C15H21NO11S2	35.9	0	-2.22852	125.233
16.31_519.1557m/z	519.156	16.3051	pos	6-[(6-{[3,4-dihydroxy-2,5-bis(hydroxymethyl)oxolan-2-yl]oxy}-3,4,5-trihydroxyoxan-2-yl)methoxy]-3,4,5-trihydroxyoxane-2-carboxylic acid	HMDB0125617	Organic oxygen compounds	Organooxygen compounds	Carbohydrates and carbohydrate conjugates	M+H	C18H30O17	35.7	0	0.312093	86.9787
0.88_392.1306m/z	392.131	0.878517	pos	Niazicinin A	88060	Organic oxygen compounds	Organooxygen compounds	Carbohydrates and carbohydrate conjugates	M+Na	C17H23NO8	35.6	0	-2.78696	7.96036
0.67_444.1495m/z	444.149	0.667683	pos	4-(2-Nitroethyl)phenyl primeveroside	HMDB0031742	Organic oxygen compounds	Organooxygen compounds	Carbohydrates and carbohydrate conjugates	M+H-H2O	C19H27NO12	35.5	0	-1.18869	36.3994
2.25_459.0854m/z	459.085	2.25125	pos	Flurbiprofen glucuronide	HMDB0060918	Organic oxygen compounds	Organooxygen compounds	Carbohydrates and carbohydrate conjugates	M+K	C21H21FO8	35.5	0	0.531696	27.3064
1.97_463.1121m/z	463.112	1.9681	pos	6-Hydroxymelatonin glucuronide	HMDB0060786	Organic oxygen compounds	Organooxygen compounds	Carbohydrates and carbohydrate conjugates	M+K	C19H24N2O9	35.4	0	1.74945	10.8299
4.30_487.1452m/z	487.145	4.29502	neg	6-[4-(carboxymethyl)-5-hydroxy-3-methoxy-2-(3-methylbut-2-en-1-yl)phenoxy]-3,4,5-trihydroxyoxane-2-carboxylic acid	HMDB0125469	Organic oxygen compounds	Organooxygen compounds	Carbohydrates and carbohydrate conjugates	M+FA-H	C20H26O11	35.4	0	-1.2039	33.7186
1.94_391.0919m/z	391.092	1.93645	pos	Cotinine glucuronide	HMDB0001013	Organic oxygen compounds	Organooxygen compounds	Carbohydrates and carbohydrate conjugates	M+K	C16H20N2O7	35.3	0	4.90296	23.5903
13.50_536.1945m/z	536.195	13.5043	pos	Validamycin B	HMDB0036593	Organic oxygen compounds	Organooxygen compounds	Carbohydrates and carbohydrate conjugates	M+Na	C20H35NO14	35.3	0	-0.8581	119.644
0.74_515.1240m/z	515.124	0.743067	neg	b-D-Glucuronopyranosyl-(1->3)-a-D-galacturonopyranosyl-(1->2)-L-rhamnose	94282	Organic oxygen compounds	Organooxygen compounds	Carbohydrates and carbohydrate conjugates	M-H	C18H28O17	35.1	0	-2.7243	11.3592
1.30_591.0893m/z	591.089	1.29687	neg	[4,5-dihydroxy-2-(hydroxymethyl)-6-{1,2,6-trihydroxy-3-[hydroxy(3,4,5-trihydroxyoxan-2-yl)methyl]-4-oxocyclohexa-2,5-dien-1-yl}oxan-3-yl]oxidanesulfonic acid	HMDB0128282	Organic oxygen compounds	Organooxygen compounds	Carbohydrates and carbohydrate conjugates	M+FA-H	C18H26O17S	35.1	4.87	3.71359	31.9069
1.78_495.1301m/z	495.13	1.78245	pos	4-O-Methyl-a-D-glucosyl-(1->2)-b-D-xylosyl-(1->4)-D-xylose	94294	Organic oxygen compounds	Organooxygen compounds	Carbohydrates and carbohydrate conjugates	M+Na	C17H28O15	35	0	-4.19091	13.0634
3.07_527.1391m/z	527.139	3.06703	pos	3-Fucosyllactose	58093	Organic oxygen compounds	Organooxygen compounds	Carbohydrates and carbohydrate conjugates	M+K	C18H32O15	34.9	0	3.78969	13.4859
5.50_404.1038m/z	404.104	5.49838	pos	3-Methylpentyl glucosinolate	HMDB0036355	Organic oxygen compounds	Organooxygen compounds	Carbohydrates and carbohydrate conjugates	M+H	C13H25NO9S2	34.9	0	-1.41177	10.4805
0.95_198.0793m/z	198.079	0.953833	pos	5-Methylthio-D-ribose	63429	Organic oxygen compounds	Organooxygen compounds	Carbohydrates and carbohydrate conjugates	M+NH4	C6H12O4S	34.4	0	-1.09829	41.704
0.68_337.1641m/z	337.164	0.68335	pos	Propofol glucuronide	2159	Organic oxygen compounds	Organooxygen compounds	Carbohydrates and carbohydrate conjugates	M+H-H2O	C18H26O7	34.3	0	-1.17452	86.4161
1.43_302.0741m/z	302.074	1.42897	pos	Creatine riboside	HMDB0240254	Organic oxygen compounds	Organooxygen compounds	Carbohydrates and carbohydrate conjugates	M+K	C9H17N3O6	33.9	0	-2.98974	19.1153
16.96_611.1939m/z	611.194	16.9628	pos	2-Decarboxyphyllocactin	HMDB0036379	Organic oxygen compounds	Organooxygen compounds	Carbohydrates and carbohydrate conjugates	M+NH4	C26H29N2O14+	33.7	0	-3.02533	179.327
0.56_272.9595m/z	272.959	0.564417	neg	Ribose-1-arsenate	62913	Organic oxygen compounds	Organooxygen compounds	Carbohydrates and carbohydrate conjugates	M-H	C5H11AsO8	32.9	0	-0.890647	566.336
0.75_624.0885m/z	624.089	0.750517	pos	6-Sinapoylglucoraphenin	HMDB0038405	Organic oxygen compounds	Organooxygen compounds	Carbohydrates and carbohydrate conjugates	M+H-H2O	C23H31NO14S3	32.4	0	1.82471	12.3763
1.55_271.0513m/z	271.051	1.55097	pos	Enoximone	HMDB0015599	Organic oxygen compounds	Organooxygen compounds	Carbonyl compounds	M+Na	C12H12N2O2S	41.1	24	0.651518	37.6709
2.57_144.0456m/z	144.046	2.57063	neg	4-Oxo-1-(3-pyridyl)-1-butanone	73236	Organic oxygen compounds	Organooxygen compounds	Carbonyl compounds	M-H2O-H	C9H9NO2	37.9	0	0.447293	12.6538
0.95_152.0710m/z	152.071	0.953833	pos	Dopamine quinone	HMDB0012219	Organic oxygen compounds	Organooxygen compounds	Carbonyl compounds	M+H	C8H9NO2	37.6	0	2.32768	12.539
4.02_180.0686m/z	180.069	4.01765	pos	1,2-Dihydroxy-3-keto-5-methylthiopentene	HMDB0012134	Organic oxygen compounds	Organooxygen compounds	Carbonyl compounds	M+NH4	C6H10O3S	37.2	0	-2.0722	13.8917
7.51_208.1699m/z	208.17	7.50793	pos	Megastigmatrienone	263585	Organic oxygen compounds	Organooxygen compounds	Carbonyl compounds	M+NH4	C13H18O	36.9	0	1.56886	9.85622
3.10_277.0014m/z	277.001	3.10025	neg	2,4-Dihydroxyacetophenone 5-sulfate	HMDB0041646	Organic oxygen compounds	Organooxygen compounds	Carbonyl compounds	M+FA-H	C8H8O6S	36.1	0	-4.33008	8.49325
16.77_283.2858m/z	283.286	16.7669	pos	3-dehydrosphinganinium(1+)	HMDB0062571	Organic oxygen compounds	Organooxygen compounds	Carbonyl compounds	M+H-H2O	C18H38NO2+	35.4	0	-3.83816	3.86194
2.50_278.0714m/z	278.071	2.49925	pos	Bupropion	1435	Organic oxygen compounds	Organooxygen compounds	Carbonyl compounds	M+K	C13H18ClNO	32.4	0	2.10356	34.8212
1.50_325.1217m/z	325.122	1.5043	pos	acetohexamide	3921	Organic oxygen compounds	Organooxygen compounds	Carbonyl compounds	M+H	C15H20N2O4S	30.3	0	0.244689	22.2323
1.75_166.0891m/z	166.089	1.75095	pos	3-Mercapto-3-methylbutyl formate	HMDB0036193	Organic acids and derivatives	Carboxylic acids and derivatives	Carboxylic acid derivatives	M+NH4	C6H12O2S	49.3	58.6	-3.42005	146.681
2.28_163.0418m/z	163.042	2.2826	pos	1-(Methylsulfanyl)-1-oxopropan-2-yl acetate	HMDB0036204	Organic acids and derivatives	Carboxylic acids and derivatives	Carboxylic acid derivatives	M+H	C6H10O3S	42.6	28.6	-3.33774	20.1173
6.63_148.0551n	131.052	6.62632	pos	3-(Methylthio)propyl acetate	HMDB0031717	Organic acids and derivatives	Carboxylic acids and derivatives	Carboxylic acid derivatives	M+H-H2O, M+H	C6H12O2S	39.4	8.27	-4.94157	2606.57
1.13_299.0696m/z	299.07	1.12883	pos	N-Acetylserotonin sulfate	HMDB0060834	Organic acids and derivatives	Carboxylic acids and derivatives	Carboxylic acid derivatives	M+H	C12H14N2O5S	36.3	0	-0.0285602	45.2694
17.10_887.4537m/z	887.454	17.1017	pos	CDP-DG(a-13:0/a-13:0)	HMDB0116044	Lipids and lipid-like molecules	Glycerophospholipids	CDP-glycerols	M+NH4	C38H69N3O15P2	36.6	0	-0.61928	37.1731
15.38_676.5647m/z	676.565	15.3771	pos	Cer(d14:1(4E)/26:0(2OH))	LMSP02010073	Lipids and lipid-like molecules	Sphingolipids	Ceramides	M+K	C40H79NO4	44.5	33.8	1.01056	2203.97
15.43_638.6127m/z	638.613	15.4313	pos	Cer(t18:0/22:0(2OH))	LMSP02030018	Lipids and lipid-like molecules	Sphingolipids	Ceramides	M+H-H2O	C40H81NO5	42.9	41.6	6.95021	437.856
16.87_678.5788m/z	678.579	16.8714	pos	Cer(d18:0/22:0(2OH))	LMSP02020032	Lipids and lipid-like molecules	Sphingolipids	Ceramides	M+K	C40H81NO4	42.9	29.5	-1.50546	998.558
15.70_676.5589m/z	676.559	15.7013	pos	Cer(d16:1(4E)/24:0(2OH))	LMSP02010086	Lipids and lipid-like molecules	Sphingolipids	Ceramides	M+K	C40H79NO4	41	36.9	-8.06541	153.902
2.71_590.5542m/z	590.554	2.70923	pos	Cer(d18:2/20:1)	LMSP02010027	Lipids and lipid-like molecules	Sphingolipids	Ceramides	M+H	C38H71NO3	35.7	0	6.05475	51.941
3.10_560.5458m/z	560.546	3.10025	neg	Cer(d18:1/19:0)	LMSP02010032	Lipids and lipid-like molecules	Sphingolipids	Ceramides	M-H2O-H	C37H73NO3	31.4	0	7.94178	5.03976
3.21_560.5467m/z	560.547	3.20842	neg	Cer(d15:1/22:0)	LMSP02010044	Lipids and lipid-like molecules	Sphingolipids	Ceramides	M-H2O-H	C37H73NO3	31.1	0	9.43026	19.1331
1.00_536.5479m/z	536.548	1.00317	pos	Cer(d18:0/17:0)	LMSP02020022	Lipids and lipid-like molecules	Sphingolipids	Ceramides	M+H-H2O	C35H71NO3	30.5	0	14.0724	9.51465
2.27_431.0822m/z	431.082	2.27148	neg	({6-[3-(4-hydroxyphenyl)-3-oxoprop-1-en-1-yl]-5-methoxy-2-methyl-2H-chromen-2-yl}methoxy)sulfonic acid	HMDB0125873	Phenylpropanoids and polyketides	Linear 1,3-diarylpropanoids	Chalcones and dihydrochalcones	M-H	C21H20O8S	39.9	12.3	3.74039	68.4766
1.92_475.0812m/z	475.081	1.92095	pos	[5-hydroxy-7-methoxy-2,2-dimethyl-6-(3-phenylpropanoyl)-3,4-dihydro-2H-1-benzopyran-4-yl]oxidanesulfonic acid	HMDB0125835	Phenylpropanoids and polyketides	Linear 1,3-diarylpropanoids	Chalcones and dihydrochalcones	M+K	C21H24O8S	36.8	0	-2.65427	79.2629
2.99_356.0799m/z	356.08	2.98922	pos	[2,6-dihydroxy-4-(3-phenylpropanoyl)phenyl]oxidanesulfonic acid	HMDB0135425	Phenylpropanoids and polyketides	Linear 1,3-diarylpropanoids	Chalcones and dihydrochalcones	M+NH4	C15H14O7S	35.8	0	0.196685	15.0467
0.82_446.0745m/z	446.074	0.816517	pos	{4-[2,3-dioxo-3-(2,4,6-trihydroxy-3-methoxyphenyl)propyl]-2-methoxyphenyl}oxidanesulfonic acid	HMDB0128787	Phenylpropanoids and polyketides	Linear 1,3-diarylpropanoids	Chalcones and dihydrochalcones	M+NH4	C17H16O11S	35	0	-1.54738	27.4994
2.05_461.0904m/z	461.09	2.05198	neg	{4-[3-(5-methoxy-2,2-dimethyl-2H-chromen-6-yl)prop-2-enoyl]phenyl}oxidanesulfonic acid	HMDB0125858	Phenylpropanoids and polyketides	Linear 1,3-diarylpropanoids	Chalcones and dihydrochalcones	M+FA-H	C21H20O7S	34.4	0	-1.93917	22.8466
1.19_479.1031m/z	479.103	1.18753	neg	(4-{3-[2-(hydroxymethyl)-5-methoxy-2-methyl-2H-chromen-6-yl]propanoyl}phenyl)oxidanesulfonic acid	HMDB0125898	Phenylpropanoids and polyketides	Linear 1,3-diarylpropanoids	Chalcones and dihydrochalcones	M+FA-H	C21H22O8S	34.1	0	3.04087	95.8061
0.56_174.9568m/z	174.957	0.564417	neg	2,2-dichloro-1,1-ethanediol	HMDB0062193	Organohalogen compounds	Halohydrins	Chlorohydrins	M+FA-H	C2H4Cl2O2	31.2	0	-1.53266	400.268
4.04_442.1479n	487.146	4.03837	neg	1-O-E-Cinnamoyl-(6-arabinosylglucose)	HMDB0030294	Phenylpropanoids and polyketides	Cinnamic acids and derivatives	Cinnamic acid esters	M-H, M+FA-H	C20H26O11	53.8	71.1	0.857505	2023.63
4.16_310.1055n	355.104	4.16352	neg	(E)-1-O-Cinnamoyl-beta-D-glucose	HMDB0030293	Phenylpropanoids and polyketides	Cinnamic acids and derivatives	Cinnamic acid esters	M-H, M+FA-H	C15H18O7	50.7	64.1	0.654947	147.555
3.74_517.1550m/z	517.155	3.74122	neg	1-O-Cinnamoyl-beta-D-gentiobiose	HMDB0030295	Phenylpropanoids and polyketides	Cinnamic acids and derivatives	Cinnamic acid esters	M+FA-H	C21H28O12	45.2	40	-2.73131	37.6181
2.22_409.0756m/z	409.076	2.21682	neg	6-{[3-(6,7-dimethoxy-2H-1,3-benzodioxol-5-yl)prop-2-enoyl]oxy}-3,4,5-trihydroxyoxane-2-carboxylic acid	HMDB0128689	Phenylpropanoids and polyketides	Cinnamic acids and derivatives	Cinnamic acid esters	M-H2O-H	C18H20O12	44.6	37.9	-4.6982	52.8565
3.80_302.2121m/z	302.212	3.80333	pos	Linalyl cinnamate	HMDB0030432	Phenylpropanoids and polyketides	Cinnamic acids and derivatives	Cinnamic acid esters	M+NH4	C19H24O2	40.1	22.2	2.35219	9.40526
3.74_460.1900m/z	460.19	3.74467	pos	Furcelleran	HMDB0037510	Phenylpropanoids and polyketides	Cinnamic acids and derivatives	Cinnamic acid esters	M+H-H2O	C31H27NO4	38.4	6.59	-1.42382	122.336
2.51_302.2126m/z	302.213	2.5144	pos	alpha-Terpinyl cinnamate	HMDB0038050	Phenylpropanoids and polyketides	Cinnamic acids and derivatives	Cinnamic acid esters	M+NH4	C19H24O2	36.8	7.56	3.9725	56.6079
3.96_517.1576m/z	517.158	3.95737	neg	b-D-fructosyl-a-D-(6-O-(E))-feruloylglucoside	86152	Phenylpropanoids and polyketides	Cinnamic acids and derivatives	Cinnamic acid esters	M+FA-H	C21H28O12	34.8	0	2.86853	30.7854
4.52_148.0531n	147.046	4.52417	neg	trans-Cinnamic acid	63104	Phenylpropanoids and polyketides	Cinnamic acids and derivatives	Cinnamic acids	M-H, M+FA-H	C9H8O2	38.3	0	4.34674	299.051
2.72_439.0523m/z	439.052	2.72012	neg	3,4,5-trihydroxy-6-({8-hydroxy-2-oxo-2H-furo[2,3-h]chromen-4-yl}oxy)oxane-2-carboxylic acid	HMDB0135850	Phenylpropanoids and polyketides	Coumarins and derivatives	Coumarin glycosides	M+FA-H	C17H14O11	41.4	11.5	1.33739	640.347
3.09_415.0880m/z	415.088	3.08658	neg	5-Hydroxy-6-methoxycoumarin 7-glucoside	HMDB0039774	Phenylpropanoids and polyketides	Coumarins and derivatives	Coumarin glycosides	M+FA-H	C16H18O10	41.2	14.4	-0.543428	32.2418
2.11_352.1024m/z	352.102	2.11027	pos	Xanthotoxol arabinoside	88082	Phenylpropanoids and polyketides	Coumarins and derivatives	Coumarin glycosides	M+NH4	C16H14O8	36.3	0	-0.854532	40.2158
1.74_417.0778m/z	417.078	1.73578	pos	9-Hydroxy-4-methoxypsoralen 9-glucoside	93653	Phenylpropanoids and polyketides	Coumarins and derivatives	Coumarin glycosides	M+Na	C18H18O10	35.2	0	-3.51923	25.7645
4.46_483.1129m/z	483.113	4.45683	neg	3,4,5-trihydroxy-6-{[7-methoxy-2-oxo-6-(3-oxobutyl)-2H-chromen-8-yl]oxy}oxane-2-carboxylic acid	HMDB0128978	Phenylpropanoids and polyketides	Coumarins and derivatives	Coumarin glycosides	M+FA-H	C20H22O11	35	0.406	-3.38172	18.6438
2.11_497.0671m/z	497.067	2.11027	pos	3,4,5-trihydroxy-6-({5-hydroxy-14-methoxy-9-oxo-8,17-dioxatetracyclo[8.7.0.0²,⁷.0¹¹,¹⁶]heptadeca-1(10),2(7),3,5,11,13,15-heptaen-13-yl}oxy)oxane-2-carboxylic acid	HMDB0128469	Phenylpropanoids and polyketides	Isoflavonoids	Coumestans	M+Na	C22H18O12	40.8	17.2	-4.11399	1895.72
1.14_497.0669m/z	497.067	1.14498	pos	3,4,5-trihydroxy-6-({13-hydroxy-14-methoxy-9-oxo-8,17-dioxatetracyclo[8.7.0.0²,⁷.0¹¹,¹⁶]heptadeca-1(10),2(7),3,5,11,13,15-heptaen-5-yl}oxy)oxane-2-carboxylic acid	HMDB0128468	Phenylpropanoids and polyketides	Isoflavonoids	Coumestans	M+Na	C22H18O12	39.1	8.11	-4.50955	667.804
4.34_505.0626m/z	505.063	4.33552	neg	6-({13,14-dihydroxy-9-oxo-8,17-dioxatetracyclo[8.7.0.0²,⁷.0¹¹,¹⁶]heptadeca-1(10),2(7),3,5,11(16),12,14-heptaen-5-yl}oxy)-3,4,5-trihydroxyoxane-2-carboxylic acid	HMDB0128488	Phenylpropanoids and polyketides	Isoflavonoids	Coumestans	M+FA-H	C21H16O12	38.1	0.624	0.436634	28.6066
1.54_302.0653m/z	302.065	1.5353	pos	Lucernol	HMDB0034042	Phenylpropanoids and polyketides	Isoflavonoids	Coumestans	M+NH4	C15H8O6	36.9	36	-2.0183	128.127
2.24_302.0655m/z	302.065	2.23558	pos	Aureol	HMDB0037921	Phenylpropanoids and polyketides	Isoflavonoids	Coumestans	M+NH4	C15H8O6	35.6	0	-1.45837	50.6631
0.75_469.0519m/z	469.052	0.750517	pos	Coumestrin	HMDB0033587	Phenylpropanoids and polyketides	Isoflavonoids	Coumestans	M+K	C21H18O10	34.9	0	-2.84424	18.9677
1.75_185.1306m/z	185.131	1.75095	pos	1,3-Diisopropylbenzene	85265	Benzenoids	Benzene and substituted derivatives	Cumenes	M+Na	C12H18	36.8	0	3.12798	13.0602
3.00_180.0693m/z	180.069	3.00472	pos	Cyclohexylsulfamate	65844	Organic acids and derivatives	Sulfamic acid derivatives	Cyclamates	M+H	C6H13NO3S	37.1	0	2.18491	8.9163
2.54_180.0684m/z	180.068	2.5444	pos	Cyclamic acid	HMDB0031340	Organic acids and derivatives	Sulfamic acid derivatives	Cyclamates	M+H	C6H13NO3S	37	0	-2.55516	32.0473
8.36_387.1467m/z	387.147	8.36427	neg	3,7,8,15-tetrahydroxy-16,17-dimethoxytricyclo[12.3.1.1²,⁶]nonadeca-1(17),2,4,6(19),14(18),15-hexaen-9-one	HMDB0133709	Phenylpropanoids and polyketides	Diarylheptanoids	Cyclic diarylheptanoids	M-H	C21H24O7	39	22.2	4.53069	38.7973
3.08_521.2388m/z	521.239	3.0827	pos	Myricanol 5-glucoside	91620	Phenylpropanoids and polyketides	Diarylheptanoids	Cyclic diarylheptanoids	M+H	C27H36O10	38.1	0	1.2995	38.1
2.31_346.0556m/z	346.056	2.31408	pos	cGMP	3485	Nucleosides, nucleotides, and analogues	Purine nucleotides	Cyclic purine nucleotides	M+H	C10H12N5O7P	36.7	0	2.59778	7.18063
2.75_346.0555m/z	346.056	2.7549	pos	Cyclic GMP	HMDB0001314	Nucleosides, nucleotides, and analogues	Purine nucleotides	Cyclic purine nucleotides	M+H	C10H12N5O7P	36.7	0	2.38498	4.48935
2.50_328.0442m/z	328.044	2.50263	neg	Cyclic AMP	HMDB0000058	Nucleosides, nucleotides, and analogues	Purine nucleotides	Cyclic purine nucleotides	M-H	C10H12N5O6P	36.6	0	-3.13912	77.8884
2.05_328.0439m/z	328.044	2.05198	neg	cAMP	92	Nucleosides, nucleotides, and analogues	Purine nucleotides	Cyclic purine nucleotides	M-H	C10H12N5O6P	36.4	0	-4.057	6.77251
13.90_102.1276m/z	102.128	13.9034	pos	Cyclohexane	HMDB0029597	Hydrocarbons	Saturated hydrocarbons	Cycloalkanes	M+NH4	C6H12	38.3	0	-1.65362	16.7242
3.45_575.3345m/z	575.334	3.44868	pos	Cyclotricuspidogenin C	HMDB0033635	Lipids and lipid-like molecules	Steroids and steroid derivatives	Cycloartanols and derivatives	M+K	C31H52O7	38.1	20.5	0.060693	19.0008
2.19_387.0956m/z	387.096	2.18877	pos	Zopiclone N-oxide	HMDB0060913	Organoheterocyclic compounds	Pyrrolopyrazines	Cyclopyrrolones	M+H-H2O	C17H17ClN6O4	36	21.9	-2.67186	47.9623
3.57_460.2482m/z	460.248	3.56835	pos	Cytochalasin A	LMPK11000001	Lipids and lipid-like molecules	Polyketides	Cytochalasins	M+H-H2O	C29H35NO5	50	61.1	0.00572016	221.371
3.86_205.0541m/z	205.054	3.86132	pos	1-(1-Propenylthio)propyl propyl disulfide	HMDB0033041	Organosulfur compounds	Organic disulfides	Dialkyldisulfides	M+H-H2O	C9H18S3	36.8	0	1.40345	272.482
1.71_228.0908m/z	228.091	1.70562	pos	Ethyl 1-(propylthio)propyl disulfide	88940	Organosulfur compounds	Organic disulfides	Dialkyldisulfides	M+NH4	C8H18S3	36.3	0	-0.483105	150.76
3.18_211.0641m/z	211.064	3.17653	pos	Butyl 1-(methylthio)propyl disulfide	HMDB0033049	Organosulfur compounds	Organic disulfides	Dialkyldisulfides	M+H	C8H18S3	36.1	3.35	-0.964504	32.823
0.73_214.0754m/z	214.075	0.733017	pos	Ethyl 1-(ethylthio)propyl disulfide	88937	Organosulfur compounds	Organic disulfides	Dialkyldisulfides	M+NH4	C7H16S3	35.6	0	1.01378	32.1246
0.95_226.0760m/z	226.076	0.953833	pos	(+)-1-Methylpropyl 3-(methylthio)-2-propenyl disulfide	HMDB0034425	Organosulfur compounds	Organic disulfides	Dialkyldisulfides	M+NH4	C8H16S3	35.5	0	3.51825	131.127
6.87_207.0688m/z	207.069	6.87315	pos	Propyl 1-(propylthio)propyl disulfide	HMDB0033040	Organosulfur compounds	Organic disulfides	Dialkyldisulfides	M+H-H2O	C9H20S3	34.9	0	-2.7326	21.9746
3.13_404.0486m/z	404.049	3.12727	neg	Tiazuril	HMDB0031833	Organosulfur compounds	Thioethers	Diarylthioethers	M+FA-H	C17H14ClN3O2S	31.2	0	2.51436	35.7725
3.99_289.0745m/z	289.074	3.98898	pos	Methaqualone	66682	Organic compounds	Organoheterocyclic compounds	Diazanaphthalenes	M+K	C16H14N2O	36	0	2.78769	9.34813
0.95_272.1156m/z	272.116	0.953833	pos	Epinastine	85426	Organoheterocyclic compounds	Benzazepines	Dibenzazepines	M+Na	C16H15N3	36.4	0	-0.986985	39.526
0.67_342.1235n	325.12	0.667683	pos	Clozapine N-oxide	HMDB0060900	Organoheterocyclic compounds	Benzodiazepines	Dibenzodiazepines	M+H-H2O, M+H	C18H19ClN4O	34.2	0	-3.53324	1341.14
1.58_269.1649m/z	269.165	1.58213	pos	Didesmethyl doxepin	HMDB0060816	Organoheterocyclic compounds	Benzoxepines	Dibenzoxepines	M+NH4	C17H17NO	36.5	0	0.16978	8.87279
2.23_271.0469m/z	271.047	2.23048	neg	Chorismate	HMDB0012199	Organic acids and derivatives	Carboxylic acids and derivatives	Dicarboxylic acids and derivatives	M+FA-H	C10H10O6	52.3	70.7	4.08521	91.3368
3.73_179.0369m/z	179.037	3.73	pos	3,3'-Thiobispropanoic acid	87455	Organic acids and derivatives	Carboxylic acids and derivatives	Dicarboxylic acids and derivatives	M+H	C6H10O4S	51.5	71.4	-1.73607	18.3325
2.63_168.0319m/z	168.032	2.63407	pos	Thiodiacetic acid	HMDB0042032	Organic acids and derivatives	Carboxylic acids and derivatives	Dicarboxylic acids and derivatives	M+NH4	C4H6O4S	39.6	12.6	-4.01847	30.5152
1.55_271.0470m/z	271.047	1.54518	neg	Chorismic acid	368	Organic acids and derivatives	Carboxylic acids and derivatives	Dicarboxylic acids and derivatives	M+FA-H	C10H10O6	38.1	0	4.68465	150.453
0.69_335.0621m/z	335.062	0.689083	neg	Isoprothiolane	HMDB0031779	Organic acids and derivatives	Carboxylic acids and derivatives	Dicarboxylic acids and derivatives	M+FA-H	C12H18O4S2	35.1	0	-2.54579	49.1473
0.52_470.2808m/z	470.281	0.522867	pos	Diphenoxylate	HMDB0015213	Benzenoids	Benzene and substituted derivatives	Diphenylacetonitriles	M+NH4	C30H32N2O2	36.8	1.33	1.27785	154.456
0.95_382.1443m/z	382.144	0.953833	pos	Bumetanide	1393	Benzenoids	Benzene and substituted derivatives	Diphenylethers	M+NH4	C17H20N2O5S	36.8	0	3.23067	176.908
2.16_391.2146m/z	391.215	2.15727	pos	Cinnarizine	HMDB0014708	Benzenoids	Benzene and substituted derivatives	Diphenylmethanes	M+Na	C26H28N2	35.3	0	0.369336	22.1346
2.94_409.2280m/z	409.228	2.94188	pos	Darifenacin	85389	Benzenoids	Benzene and substituted derivatives	Diphenylmethanes	M+H-H2O	C28H30N2O2	34.3	0	1.25648	13.4404
6.35_679.5251m/z	679.525	6.352	pos	DG(19:0/20:5(5Z,8Z,11Z,14Z,17Z)/0:0)[iso2]	LMGL02010166	Lipids and lipid-like molecules	Glycerolipids	Diradylglycerols	M+Na	C42H72O5	50	63.9	-3.17543	181.913
16.77_620.5519n	638.586	16.7669	pos	DG(18:0/18:2(9Z,12Z)/0:0)[iso2]	LMGL02010050	Lipids and lipid-like molecules	Glycerolipids	Diradylglycerols	M+NH4, M+Na, M+H	C39H72O5	47.9	69.4	22.3746	17822.9
5.04_678.5206n	679.528	5.03692	pos	DG(18:2n6/0:0/22:6n3)	HMDB0056295	Lipids and lipid-like molecules	Glycerolipids	Diradylglycerols	M+H, M+NH4	C44H70O5	46.9	45.5	-2.57962	44865.6
4.47_611.4976m/z	611.498	4.46912	pos	DG(15:0/22:5(7Z,10Z,13Z,16Z,19Z)/0:0)[iso2]	LMGL02010448	Lipids and lipid-like molecules	Glycerolipids	Diradylglycerols	M+H-H2O	C40H68O5	45.6	50.2	-9.18272	952.457
16.40_658.5326m/z	658.533	16.4029	pos	DG(18:1(9Z)/20:5(5Z,8Z,11Z,14Z,17Z)/0:0)[iso2]	LMGL02010132	Lipids and lipid-like molecules	Glycerolipids	Diradylglycerols	M+NH4	C41H68O5	44.7	53.9	-12.335	256.366
14.91_592.5181n	610.554	14.9115	pos	DG(16:0/18:2(9Z,12Z)/0:0)[iso2]	LMGL02010027	Lipids and lipid-like molecules	Glycerolipids	Diradylglycerols	M+H-H2O, M+H, M+NH4, M+K, M+Na	C37H68O5	43.6	41.7	19.1999	30410.5
17.09_573.4987m/z	573.499	17.0878	pos	DG(16:0/18:3(9Z,12Z,15Z)/0:0)[iso2]	LMGL02010032	Lipids and lipid-like molecules	Glycerolipids	Diradylglycerols	M+H-H2O	C37H66O5	41.7	42.6	18.5792	527.093
16.38_652.5633m/z	652.563	16.3759	pos	1-(8-[1]-ladderane-octanyl)-2-(8-[3]-ladderane-octanyl)-sn-glycerol	LMGL02030037	Lipids and lipid-like molecules	Glycerolipids	Diradylglycerols	M+NH4	C43H70O3	41.4	30.7	-4.81826	707.952
15.30_618.5365n	636.57	15.3028	pos	DG(18:1(9Z)/18:2(9Z,12Z)/0:0)[iso2]	LMGL02010056	Lipids and lipid-like molecules	Glycerolipids	Diradylglycerols	M+NH4, M+Na, M+K, M+H, M+H-H2O	C39H70O5	40.8	29.8	22.9915	42503.2
16.32_594.5350n	612.569	16.3219	pos	DG(18:1(11E)/16:0/0:0)	LMGL02010004	Lipids and lipid-like molecules	Glycerolipids	Diradylglycerols	M+NH4, M+Na, M+H-H2O	C37H70O5	39.5	29.3	21.3828	4487.99
15.66_594.5315n	577.528	15.6574	pos	DG(16:0/18:1(11Z)/0:0)	LMGL02010307	Lipids and lipid-like molecules	Glycerolipids	Diradylglycerols	M+H-H2O, M+NH4, M+Na	C37H70O5	37.4	17.1	15.4075	1178.42
0.78_717.5809m/z	717.581	0.78485	pos	DG(20:0/20:1(11Z)/0:0)[iso2]	4437	Lipids and lipid-like molecules	Glycerolipids	Diradylglycerols	M+K	C43H82O5	37	0	2.24196	31.3627
14.80_618.5340n	636.569	14.8048	pos	DG(18:0/18:3(9Z,12Z,15Z)/0:0)[iso2]	LMGL02010057	Lipids and lipid-like molecules	Glycerolipids	Diradylglycerols	M+H-H2O, M+NH4, M+H	C39H70O5	36.9	15.2	18.9078	7147.9
14.77_641.5231m/z	641.523	14.7748	pos	1-(10-methyl-hexadecanyl-2-(8-[3]-ladderane-octanyl)-sn-glycerol	LMGL02030027	Lipids and lipid-like molecules	Glycerolipids	Diradylglycerols	M+K	C40H74O3	35.2	0	-6.33358	529.892
13.44_610.5473m/z	610.547	13.4409	pos	DG(17:1(9Z)/17:1(9Z)/0:0)	LMGL02010021	Lipids and lipid-like molecules	Glycerolipids	Diradylglycerols	M+NH4	C37H68O5	31.9	0	11.5261	635.038
13.36_526.4393m/z	526.439	13.3567	pos	DG(14:1(9Z)/14:1(9Z)/0:0)	LMGL02010325	Lipids and lipid-like molecules	Glycerolipids	Diradylglycerols	M+NH4	C31H56O5	31.1	0	-14.2743	105.25
2.95_651.5891m/z	651.589	2.95093	neg	DG(17:0/21:0/0:0)[iso2]	LMGL02010104	Lipids and lipid-like molecules	Glycerolipids	Diradylglycerols	M-H	C41H80O5	31.1	0	-6.45653	15.9722
0.54_611.5190m/z	611.519	0.539367	pos	DG(17:2(9Z,12Z)/20:3(8Z,11Z,14Z)/0:0)[iso2]	LMGL02010092	Lipids and lipid-like molecules	Glycerolipids	Diradylglycerols	M+H-H2O	C40H68O5	31	0	24.8224	11.9125
13.41_611.5550m/z	611.555	13.4141	pos	DG(17:0/18:0/0:0)[iso2]	LMGL02010025	Lipids and lipid-like molecules	Glycerolipids	Diradylglycerols	M+H	C38H74O5	30.9	0	-9.70161	22.5135
13.59_611.5535m/z	611.553	13.5944	pos	DG(16:0/19:0/0:0)[iso2]	LMGL02010036	Lipids and lipid-like molecules	Glycerolipids	Diradylglycerols	M+H	C38H74O5	30.4	0	-12.2051	11.8155
13.54_611.5521m/z	611.552	13.5443	pos	DG(13:0/22:0/0:0)[iso2]	LMGL02010371	Lipids and lipid-like molecules	Glycerolipids	Diradylglycerols	M+H	C38H74O5	30	0	-14.3869	18.8498
1.60_329.1761m/z	329.176	1.59763	pos	Gibberellin A37	HMDB0035047	Lipids and lipid-like molecules	Prenol lipids	Diterpenoids	M+H-H2O	C20H26O5	37.2	0	3.84232	53.4078
5.04_331.2606m/z	331.261	5.03692	pos	sclareol	53595	Lipids and lipid-like molecules	Prenol lipids	Diterpenoids	M+Na	C20H36O2	36.8	0	-0.468346	476.958
2.94_265.1595m/z	265.16	2.94188	pos	Miltirone	HMDB0035080	Lipids and lipid-like molecules	Prenol lipids	Diterpenoids	M+H-H2O	C19H22O2	36.5	0.952	2.92204	43.0682
2.28_374.2329m/z	374.233	2.2826	pos	gamma-Crocetin	90441	Lipids and lipid-like molecules	Prenol lipids	Diterpenoids	M+NH4	C22H28O4	35.5	0	0.854879	20.3559
3.92_439.2355m/z	439.236	3.91632	pos	Phytyl diphosphate	53577	Lipids and lipid-like molecules	Prenol lipids	Diterpenoids	M+H-H2O	C20H42O7P2	34.9	0	-3.85693	14.5204
3.11_423.2290m/z	423.229	3.11403	pos	Persicaxanthin	90325	Lipids and lipid-like molecules	Prenol lipids	Diterpenoids	M+K	C25H36O3	34.4	0	-1.49258	5.99609
3.61_423.2281m/z	423.228	3.61283	pos	Persicachrome	91560	Lipids and lipid-like molecules	Prenol lipids	Diterpenoids	M+K	C25H36O3	34.2	0	-3.91682	12.9622
0.75_240.0912m/z	240.091	0.750517	pos	2,2,4,4,6,6-Hexamethyl-1,3,5-trithiane	94774	Organosulfur compounds	Thioacetals	Dithioacetals	M+NH4	C9H18S3	35.2	0	1.24057	15.3405
3.21_405.2225m/z	405.222	3.20842	neg	14S,21S-diHDHA	LMFA04000054	Lipids and lipid-like molecules	Fatty Acyls	Docosanoids	M+FA-H	C22H32O4	45	63.4	-16.0137	8.53597
7.02_412.2612m/z	412.261	7.0233	pos	(11R,14R,17R)-d15-10-NeuroF[10S,13S]	LMFA04020337	Lipids and lipid-like molecules	Fatty Acyls	Docosanoids	M+NH4	C22H34O6	40.1	31.7	-20.6759	33.7493
8.08_396.2659m/z	396.266	8.08257	pos	7,10-diepi-7-F4t-NeuroP	LMFA04010032	Lipids and lipid-like molecules	Fatty Acyls	Docosanoids	M+NH4	C22H34O5	38.6	24.9	-22.6174	33.1114
3.31_369.2122m/z	369.212	3.31402	pos	DPA	LMFA04000044	Lipids and lipid-like molecules	Fatty Acyls	Docosanoids	M+K	C22H34O2	31.6	0	-20.6393	16.9621
15.32_337.2797m/z	337.28	15.3163	pos	PGF2alpha methyl ether	LMFA03010073	Lipids and lipid-like molecules	Fatty Acyls	Eicosanoids	M+H-H2O	C21H38O4	48.1	69	16.8421	379.03
7.45_426.2778m/z	426.278	7.45327	pos	15R-PGE2 methyl ester, 15-acetate	LMFA03010201	Lipids and lipid-like molecules	Fatty Acyls	Eicosanoids	M+NH4	C23H36O6	47.5	69.5	-17.6266	67.8389
2.22_393.2303m/z	393.23	2.21992	pos	TXB2	LMFA03030002	Lipids and lipid-like molecules	Fatty Acyls	Eicosanoids	M+Na	C20H34O6	46.9	54.7	14.8661	259.547
3.86_389.2231m/z	389.223	3.86132	pos	15-methyl-15S-PGD2	LMFA03010050	Lipids and lipid-like molecules	Fatty Acyls	Eicosanoids	M+Na	C21H34O5	46.3	53.1	-18.5243	23.5818
4.90_484.2314m/z	484.231	4.89915	neg	LTE4	LMFA03020002	Lipids and lipid-like molecules	Fatty Acyls	Eicosanoids	M+FA-H	C23H37NO5S	45.5	69.3	-13.7206	29.7367
8.93_386.2606m/z	386.261	8.93485	pos	D17, 6-keto PGF1a	LMFA03010149	Lipids and lipid-like molecules	Fatty Acyls	Eicosanoids	M+NH4	C20H32O6	45	53	18.715	35.4237
7.25_426.2769m/z	426.277	7.24845	pos	PGE2-dihydroxypropanylamine	LMFA03010192	Lipids and lipid-like molecules	Fatty Acyls	Eicosanoids	M+H	C23H39NO6	44.8	47.7	-19.1195	32.1754
2.33_492.1796m/z	492.18	2.32975	pos	20-Oxo-leukotriene E4	LMFA03020065	Lipids and lipid-like molecules	Fatty Acyls	Eicosanoids	M+K	C23H35NO6S	43	33.5	-4.56617	60.0845
5.06_405.1981m/z	405.198	5.06408	pos	15-methyl-15R-PGE2	LMFA03010063	Lipids and lipid-like molecules	Fatty Acyls	Eicosanoids	M+K	C21H34O5	42.6	50.5	-15.3805	93.0091
1.92_365.1957m/z	365.196	1.92095	pos	2,3-Dinor-TXB2	LMFA03030003	Lipids and lipid-like molecules	Fatty Acyls	Eicosanoids	M+Na	C18H30O6	42.5	39	6.4772	70.3904
3.66_463.1881m/z	463.188	3.65683	pos	punaglandin 8	LMFA03120045	Lipids and lipid-like molecules	Fatty Acyls	Eicosanoids	M+Na	C23H33ClO6	42.4	60.2	5.33522	37.9313
5.51_373.1513m/z	373.151	5.51027	neg	Tetranor-PGEM	LMFA03010032	Lipids and lipid-like molecules	Fatty Acyls	Eicosanoids	M+FA-H	C16H24O7	42.4	32.8	2.87193	43.7801
1.06_480.2231m/z	480.223	1.06433	pos	Leukotriene E3	LMFA03020074	Lipids and lipid-like molecules	Fatty Acyls	Eicosanoids	M+K	C23H39NO5S	42	49.4	11.4244	54.2557
3.30_457.2724m/z	457.272	3.2987	pos	Leukotriene E4	LMFA03020075	Lipids and lipid-like molecules	Fatty Acyls	Eicosanoids	M+NH4	C23H37NO5S	41.6	23.4	-1.49667	51.1205
17.09_473.2855m/z	473.285	17.0914	neg	1(3)-glyceryl-PGF2alpha	LMFA03010181	Lipids and lipid-like molecules	Fatty Acyls	Eicosanoids	M+FA-H	C23H40O7	41.4	45.3	23.0776	133.098
5.12_373.1521m/z	373.152	5.12247	neg	tetranor-PGDM	LMFA03010221	Lipids and lipid-like molecules	Fatty Acyls	Eicosanoids	M+FA-H	C16H24O7	41.1	29	5.28429	16.6353
5.40_456.2432m/z	456.243	5.4029	pos	20-Hydroxy-leukotriene E4	LMFA03020062	Lipids and lipid-like molecules	Fatty Acyls	Eicosanoids	M+H	C23H37NO6S	41	23.7	3.83997	16.1459
6.77_670.2894m/z	670.289	6.77295	neg	LTC4	LMFA03020003	Lipids and lipid-like molecules	Fatty Acyls	Eicosanoids	M+FA-H	C30H47N3O9S	40.6	49.1	-19.2949	87.4962
8.26_311.2266m/z	311.227	8.26338	pos	9S,11R,15S-trihydroxy-2,3-dinor-13E-prostaenoic acid-cyclo[8S,12R]	LMFA03010154	Lipids and lipid-like molecules	Fatty Acyls	Eicosanoids	M+H-H2O	C18H32O5	40.2	35.6	14.9261	42.746
4.72_463.1872m/z	463.187	4.71893	pos	7-Acetoxy-7,8-dihydrochlorovulone II	LMFA03120057	Lipids and lipid-like molecules	Fatty Acyls	Eicosanoids	M+Na	C23H33ClO6	40	32	3.18911	57.1804
1.58_385.2251m/z	385.225	1.58213	pos	5S-HETE di-endoperoxide	LMFA03000011	Lipids and lipid-like molecules	Fatty Acyls	Eicosanoids	M+H-H2O	C20H34O8	39.6	27.3	7.40663	23.5772
4.69_493.2130m/z	493.213	4.69127	pos	18-acetoxy-PGF2alpha-11-acetate	LMFA03010098	Lipids and lipid-like molecules	Fatty Acyls	Eicosanoids	M+K	C24H38O8	39	21.4	-15.0416	22.821
2.97_464.2679m/z	464.268	2.97355	pos	clavulone II	LMFA03120002	Lipids and lipid-like molecules	Fatty Acyls	Eicosanoids	M+NH4	C25H34O7	38	12.3	8.00946	145.429
3.93_512.2688m/z	512.269	3.93098	pos	Leukotriene D5	LMFA03020073	Lipids and lipid-like molecules	Fatty Acyls	Eicosanoids	M+NH4	C25H38N2O6S	37.8	22	-20.4401	93.3846
9.05_432.2466m/z	432.247	9.0465	pos	PGH2-EA	LMFA03010219	Lipids and lipid-like molecules	Fatty Acyls	Eicosanoids	M+K	C23H39NO4	37.5	2.6	-11.3301	176.849
3.52_464.2645m/z	464.265	3.52385	pos	clavulone I	LMFA03120001	Lipids and lipid-like molecules	Fatty Acyls	Eicosanoids	M+NH4	C25H34O7	37.3	12.4	0.596721	36.7974
3.67_464.2652m/z	464.265	3.6715	pos	clavulone III	LMFA03120003	Lipids and lipid-like molecules	Fatty Acyls	Eicosanoids	M+NH4	C25H34O7	36.1	0	2.07823	65.453
2.66_385.2304m/z	385.23	2.66407	pos	1a,1b-dihomo-15-deoxy-delta-12,14-PGD2	LMFA03010159	Lipids and lipid-like molecules	Fatty Acyls	Eicosanoids	M+Na	C22H34O4	36	15.3	-12.4707	25.0824
7.79_309.2108m/z	309.211	7.79155	pos	2,3-Dinor-8-iso-PGF2alpha	LMFA03110010	Lipids and lipid-like molecules	Fatty Acyls	Eicosanoids	M+H-H2O	C18H30O5	35.6	0	14.58	35.3026
2.69_348.1997m/z	348.2	2.69423	pos	Tetranor-PGFM	LMFA03010139	Lipids and lipid-like molecules	Fatty Acyls	Eicosanoids	M+NH4	C16H26O7	35.2	0	-5.92822	9.08987
17.12_485.1930m/z	485.193	17.1152	pos	clavulone IV	LMFA03120004	Lipids and lipid-like molecules	Fatty Acyls	Eicosanoids	M+K	C25H34O7	34.6	0	-1.42297	8.68472
3.19_532.2387m/z	532.239	3.19203	pos	10S,11R-epoxy-punaglandin 4	LMFA03120040	Lipids and lipid-like molecules	Fatty Acyls	Eicosanoids	M+NH4	C25H35ClO9	34.4	19.1	15.4513	44.6751
7.04_420.2667m/z	420.267	7.04055	pos	PGF2alpha-EA	LMFA03010075	Lipids and lipid-like molecules	Fatty Acyls	Eicosanoids	M+Na	C22H39NO5	34.2	0	-13.5738	17.0364
2.28_487.2482m/z	487.248	2.2826	pos	20-COOH-leukotriene E4	LMFA03020060	Lipids and lipid-like molecules	Fatty Acyls	Eicosanoids	M+NH4	C23H35NO7S	34	0	2.12608	22.7814
13.22_420.2564m/z	420.256	13.2151	pos	PGF2alpha dimethyl amide	LMFA03010074	Lipids and lipid-like molecules	Fatty Acyls	Eicosanoids	M+K	C22H39NO4	32.6	0	13.8671	15.8308
0.95_413.1595n	436.154	0.953833	pos	13E-Tetranor-16-carboxy-LTE4	LMFA03020051	Lipids and lipid-like molecules	Fatty Acyls	Eicosanoids	M+H-H2O, M+Na	C19H27NO7S	31.6	0	21.1133	232.53
2.19_339.2002m/z	339.2	2.18877	pos	15-deoxy-delta-12,14-PGJ2	LMFA03010021	Lipids and lipid-like molecules	Fatty Acyls	Eicosanoids	M+Na	C20H28O3	31.6	0	22.7069	6.79834
2.09_418.2263m/z	418.226	2.09443	pos	LTB4 ethanol amide	LMFA03020012	Lipids and lipid-like molecules	Fatty Acyls	Eicosanoids	M+K	C22H37NO4	31	0	-24.1316	8.21541
4.83_462.3575m/z	462.357	4.8296	pos	(3beta,5alpha,6beta,9alpha,22E,24R)-5,9-Epidioxyergosta-7,22-diene-3,6-diol	93585	Lipids and lipid-like molecules	Steroids and steroid derivatives	Ergostane steroids	M+NH4	C28H44O4	37.2	0	-0.741884	300.508
3.16_328.2281m/z	328.228	3.16087	pos	Gestodene	HMDB0015668	Lipids and lipid-like molecules	Steroids and steroid derivatives	Estrane steroids	M+NH4	C21H26O2	48.5	57.6	3.12924	48.6624
3.67_342.2436m/z	342.244	3.6715	pos	Etonogestrel	HMDB0014439	Lipids and lipid-like molecules	Steroids and steroid derivatives	Estrane steroids	M+NH4	C22H28O2	46.2	56	2.67339	27.2236
3.85_344.2594m/z	344.259	3.84682	pos	15beta-Hydroxydesogestrel	HMDB0060707	Lipids and lipid-like molecules	Steroids and steroid derivatives	Estrane steroids	M+NH4	C22H30O2	38.3	16.8	3.09511	23.0688
2.20_330.2068m/z	330.207	2.20443	pos	Trilostane	HMDB0015240	Lipids and lipid-like molecules	Steroids and steroid derivatives	Estrane steroids	M+H	C20H27NO3	38.1	0	1.26219	35.4781
1.05_161.0456m/z	161.046	1.04867	pos	Melizame	86423	Organic oxygen compounds	Organooxygen compounds	Ethers	M+H-H2O	C7H6N4O2	38	0	-0.819016	5.97784
3.92_173.0820m/z	173.082	3.91687	neg	Ethyl tiglate	67015	Lipids and lipid-like molecules	Fatty Acyls	Fatty acid esters	M+FA-H	C7H12O2	38.4	0	0.355776	20.3615
3.77_161.0821m/z	161.082	3.76822	neg	Methyl (S)-2-Methylbutanoate	HMDB0029762	Lipids and lipid-like molecules	Fatty Acyls	Fatty acid esters	M+FA-H	C6H12O2	38.2	0	1.83052	8.70226
0.26_194.1210m/z	194.121	0.260317	pos	Methylthiomethyl hexanoate	HMDB0038300	Lipids and lipid-like molecules	Fatty Acyls	Fatty acid esters	M+NH4	C8H16O2S	37.2	0	0.501043	5.00364
15.58_143.1071m/z	143.107	15.5777	neg	Propyl 3-methylbutanoate	HMDB0032047	Lipids and lipid-like molecules	Fatty Acyls	Fatty acid esters	M-H	C8H16O2	37.2	0	-4.54689	3.73863
12.31_171.1023m/z	171.102	12.3124	pos	(+/-)-Methyl 5-acetoxyhexanoate	88412	Lipids and lipid-like molecules	Fatty Acyls	Fatty acid esters	M+H-H2O	C9H16O4	37	0	4.02518	13.3375
13.42_171.1024m/z	171.102	13.4174	pos	(+/-)-Ethyl 3-acetoxy-2-methylbutyrate	88306	Lipids and lipid-like molecules	Fatty Acyls	Fatty acid esters	M+H-H2O	C9H16O4	36.9	0	4.53211	32.0497
3.22_243.0813m/z	243.081	3.2227	pos	Hexyl 3-mercaptobutanoate	HMDB0032327	Lipids and lipid-like molecules	Fatty Acyls	Fatty acid esters	M+K	C10H20O2S	36.6	0	-1.36445	15.3665
3.21_181.0835m/z	181.083	3.20737	pos	1-Methyl-2-oxopropyl butyrate	91376	Lipids and lipid-like molecules	Fatty Acyls	Fatty acid esters	M+Na	C8H14O3	35	0	-0.268673	15.3452
1.43_456.2118m/z	456.212	1.42897	pos	Suxibuzone	HMDB0042019	Lipids and lipid-like molecules	Fatty Acyls	Fatty acid esters	M+NH4	C24H26N2O6	34.5	0	-2.621	46.6129
6.44_491.3834m/z	491.383	6.44117	pos	Clupanodonyl carnitine	58428	Lipids and lipid-like molecules	Fatty Acyls	Fatty acid esters	M+NH4	C29H47NO4	33.9	0	-2.05035	66.372
1.15_435.0783m/z	435.078	1.14572	neg	Permethrin	1801	Lipids and lipid-like molecules	Fatty Acyls	Fatty acid esters	M+FA-H	C21H20Cl2O3	30.2	0	3.00712	108.54
2.94_161.0820m/z	161.082	2.93743	neg	Caproic acid	LMFA01010006	Lipids and lipid-like molecules	Fatty Acyls	Fatty Acids and Conjugates	M+FA-H	C6H12O2	57.5	95.6	0.952063	14.1287
6.35_201.1138m/z	201.114	6.34722	neg	Sebacic acid	LMFA01170006	Lipids and lipid-like molecules	Fatty Acyls	Fatty Acids and Conjugates	M-H	C10H18O4	56.6	95.1	2.94246	40.6239
0.65_165.0413m/z	165.041	0.648567	neg	4-deoxy-erythronic acid	LMFA01050397	Lipids and lipid-like molecules	Fatty Acyls	Fatty Acids and Conjugates	M+FA-H	C4H8O4	56.3	91.2	7.31363	160.021
1.71_181.0151m/z	181.015	1.70917	neg	5-formyl-2-hydroxyhepta-2,4-dienedioic acid	LMFA01030989	Lipids and lipid-like molecules	Fatty Acyls	Fatty Acids and Conjugates	M-H2O-H	C8H8O6	55.9	86.3	4.21162	86.9432
7.96_229.1452m/z	229.145	7.95645	neg	Dodecanedioic acid	LMFA01170009	Lipids and lipid-like molecules	Fatty Acyls	Fatty Acids and Conjugates	M-H	C12H22O4	55.9	94.3	2.91252	118.253
2.75_169.0150m/z	169.015	2.74712	neg	(2E)-2-(methoxycarbonylmethyl)but-2-enedioic acid	LMFA01020393	Lipids and lipid-like molecules	Fatty Acyls	Fatty Acids and Conjugates	M-H2O-H	C7H8O6	55.7	85.3	4.23036	1032.53
5.19_187.0980m/z	187.098	5.19247	neg	(E)-4-Octenoic acid	LMFA01030951	Lipids and lipid-like molecules	Fatty Acyls	Fatty Acids and Conjugates	M+FA-H	C8H14O2	55.6	85.1	2.96203	189.8
8.30_125.0610m/z	125.061	8.30438	pos	trans,trans-hepta-2,4,6-trienoic acid	LMFA01030781	Lipids and lipid-like molecules	Fatty Acyls	Fatty Acids and Conjugates	M+H	C7H8O2	55.2	95.3	10.3968	12.6934
8.32_111.0455m/z	111.045	8.31805	pos	C11354	LMFA01031001	Lipids and lipid-like molecules	Fatty Acyls	Fatty Acids and Conjugates	M+H-H2O	C6H8O3	55.2	95.1	11.1096	21.813
8.92_251.1666m/z	251.167	8.9179	neg	9-(3,5-dimethylfuran-2-yl)-nonanoic acid	LMFA01150016	Lipids and lipid-like molecules	Fatty Acyls	Fatty Acids and Conjugates	M-H	C15H24O3	55.2	97.8	5.40016	37.1919
4.02_193.0527m/z	193.053	4.01765	pos	2,10-dihydroxy-4,6,8-decatriynoic acid	LMFA01050235	Lipids and lipid-like molecules	Fatty Acyls	Fatty Acids and Conjugates	M+H	C10H8O4	54.5	92.5	16.3024	41.0621
10.73_101.0605m/z	101.061	10.7277	pos	3-hydroxy valeric acid	LMFA01050008	Lipids and lipid-like molecules	Fatty Acyls	Fatty Acids and Conjugates	M+H-H2O	C5H10O3	54.3	85.2	6.78982	10.8627
8.92_311.1866m/z	311.187	8.9179	neg	Tetranor 12-HETE	HMDB0060055	Lipids and lipid-like molecules	Fatty Acyls	Fatty acids and conjugates	M+FA-H	C16H26O3	54.1	78.8	0.641735	161.181
3.51_157.0522m/z	157.052	3.50885	pos	6,7-dihydroxy-4-oxo-2-heptenoic acid	LMFA01050242	Lipids and lipid-like molecules	Fatty Acyls	Fatty Acids and Conjugates	M+H-H2O	C7H10O5	53.9	87.9	15.5151	59.9306
1.41_127.0412m/z	127.041	1.41363	pos	2-methylideneglutaric acid	LMFA01020394	Lipids and lipid-like molecules	Fatty Acyls	Fatty Acids and Conjugates	M+H-H2O	C6H8O4	53.8	86.5	15.3781	654.454
5.98_306.2694m/z	306.269	5.98137	pos	3,12-dihydroxy palmitic acid	LMFA01050083	Lipids and lipid-like molecules	Fatty Acyls	Fatty Acids and Conjugates	M+NH4	C16H32O4	53.8	91.3	19.0878	81.5701
2.33_113.0250m/z	113.025	2.32975	pos	Itaconic acid	LMFA01170063	Lipids and lipid-like molecules	Fatty Acyls	Fatty Acids and Conjugates	M+H-H2O	C5H6O4	53.6	88.1	13.1688	61.1152
3.55_155.1084m/z	155.108	3.55352	pos	6-nonynoic acid	LMFA01030507	Lipids and lipid-like molecules	Fatty Acyls	Fatty Acids and Conjugates	M+H	C9H14O2	53.5	89.7	11.3516	9.98005
8.26_327.2179m/z	327.218	8.25993	neg	12-hydroxy-8E,10E-heptadecadienoic acid	LMFA01050194	Lipids and lipid-like molecules	Fatty Acyls	Fatty Acids and Conjugates	M+FA-H	C17H30O3	53.5	86.2	0.873789	82.6022
0.65_118.0880m/z	118.088	0.6527	pos	5-amino-pentanoic acid	LMFA01100040	Lipids and lipid-like molecules	Fatty Acyls	Fatty Acids and Conjugates	M+H	C5H11NO2	53.4	86	15.1259	195.147
1.31_113.0252m/z	113.025	1.31332	pos	Glutaconic acid	LMFA01170109	Lipids and lipid-like molecules	Fatty Acyls	Fatty Acids and Conjugates	M+H-H2O	C5H6O4	53.2	84.4	14.7009	272.706
1.16_143.0366m/z	143.037	1.16048	pos	(2E,4Z)-2-hydroxy-6-oxohexa-2,4-dienoic acid	LMFA01030926	Lipids and lipid-like molecules	Fatty Acyls	Fatty Acids and Conjugates	M+H	C6H6O4	53	86.4	19.1945	394.161
9.19_293.1758m/z	293.176	9.19322	neg	8,10-hexadecadiynoic acid	LMFA01030493	Lipids and lipid-like molecules	Fatty Acyls	Fatty Acids and Conjugates	M+FA-H	C16H24O2	52.7	71.9	-0.13803	150.88
1.98_179.0734m/z	179.073	1.98393	pos	8S-hydroxy-2E-Decene-4,6-diynoic acid	LMFA01030710	Lipids and lipid-like molecules	Fatty Acyls	Fatty Acids and Conjugates	M+H	C10H10O3	52.5	82.4	17.4582	91.2969
17.09_118.0873m/z	118.087	17.0878	pos	4S-aminopentanoic acid	LMFA01100022	Lipids and lipid-like molecules	Fatty Acyls	Fatty Acids and Conjugates	M+H	C5H11NO2	52.4	77.8	8.78295	13.3232
1.33_190.1106m/z	190.111	1.32815	pos	cis-4-octenedioic acid	LMFA01170078	Lipids and lipid-like molecules	Fatty Acyls	Fatty Acids and Conjugates	M+NH4	C8H12O4	52.2	88.7	18.4298	13.0984
9.95_271.1924m/z	271.192	9.94502	neg	Pentadecanedioic acid	LMFA01170021	Lipids and lipid-like molecules	Fatty Acyls	Fatty Acids and Conjugates	M-H	C15H28O4	52.2	81.1	3.30282	23.5241
3.79_165.0560m/z	165.056	3.78883	pos	9-hydroxy-7E-Nonene-3,5-diynoic acid	LMFA01030721	Lipids and lipid-like molecules	Fatty Acyls	Fatty Acids and Conjugates	M+H	C9H8O3	52.1	79.6	8.29209	24.1419
1.10_158.0238n	141.021	1.09617	pos	3-hydroxy-cis,cis-muconic acid	LMFA01170071	Lipids and lipid-like molecules	Fatty Acyls	Fatty Acids and Conjugates	M+H-H2O, M+H	C6H6O5	52	79.7	14.6259	145.527
2.59_114.0932m/z	114.093	2.5894	pos	6-amino-hexanoic acid	LMFA01100035	Lipids and lipid-like molecules	Fatty Acyls	Fatty Acids and Conjugates	M+H-H2O	C6H13NO2	52	75.7	13.9953	176.202
2.28_144.0444n	127.041	2.2826	pos	(E)-hex-2-enedioic acid	LMFA01170070	Lipids and lipid-like molecules	Fatty Acyls	Fatty Acids and Conjugates	M+H-H2O, M+H	C6H8O4	51.8	77.3	15.0858	228.348
1.31_129.0204m/z	129.02	1.31332	pos	Glutinic acid	LMFA01170138	Lipids and lipid-like molecules	Fatty Acyls	Fatty Acids and Conjugates	M+H	C5H4O4	51.7	78	17.0447	157.385
13.07_271.2335m/z	271.234	13.0712	neg	9-methoxy-pentadecanoic acid	LMFA01080013	Lipids and lipid-like molecules	Fatty Acyls	Fatty Acids and Conjugates	M-H	C16H32O3	51.7	95.7	20.783	69.7636
1.50_169.0154m/z	169.015	1.50403	neg	but-1-ene-1,2,4-tricarboxylic acid	LMFA01030999	Lipids and lipid-like molecules	Fatty Acyls	Fatty Acids and Conjugates	M-H2O-H	C7H8O6	51.6	65.8	6.31126	4746.7
4.52_265.1025m/z	265.102	4.52428	pos	3-carboxy-4-methyl-5-(4-oxopentyl)-2-furanpropanoic acid	LMFA01150067	Lipids and lipid-like molecules	Fatty Acyls	Fatty Acids and Conjugates	M+H-H2O	C14H18O6	51.6	75.6	-16.2889	270.733
5.17_211.1731m/z	211.173	5.17342	pos	11-Hydroxy-9-tridecenoic acid	LMFA01050437	Lipids and lipid-like molecules	Fatty Acyls	Fatty Acids and Conjugates	M+H-H2O	C13H24O3	51.6	78.3	16.6506	34.2322
1.14_125.0251m/z	125.025	1.14498	pos	(2E,4Z)-4-hydroxy-6-oxohexa-2,4-dienoic acid	LMFA01030927	Lipids and lipid-like molecules	Fatty Acyls	Fatty Acids and Conjugates	M+H-H2O	C6H6O4	51.4	73	12.8391	71.3184
0.68_147.0307m/z	147.031	0.675567	neg	4-hydroxy-crotonic acid	LMFA01050398	Lipids and lipid-like molecules	Fatty Acyls	Fatty Acids and Conjugates	M+FA-H	C4H6O3	51.3	68.2	7.69101	275.244
6.06_211.1369m/z	211.137	6.06418	pos	Traumatic acid	LMFA01170002	Lipids and lipid-like molecules	Fatty Acyls	Fatty Acids and Conjugates	M+H-H2O	C12H20O4	51.2	86.9	17.6512	19.5433
6.50_161.0623m/z	161.062	6.49943	pos	Antibiotic LA-1	LMFA01031130	Lipids and lipid-like molecules	Fatty Acyls	Fatty Acids and Conjugates	M+H-H2O	C10H10O3	51	73.6	14.3191	13.8952
7.43_260.2263m/z	260.226	7.42593	pos	10-keto myristic acid	LMFA01060045	Lipids and lipid-like molecules	Fatty Acyls	Fatty Acids and Conjugates	M+NH4	C14H26O3	50.9	87.4	17.7225	16.7948
2.11_183.0322m/z	183.032	2.11027	pos	4-fumarylacetoacetic acid	LMFA01170066	Lipids and lipid-like molecules	Fatty Acyls	Fatty Acids and Conjugates	M+H-H2O	C8H8O6	50.6	72.6	16.8853	91.9757
6.87_259.1550m/z	259.155	6.86985	neg	5-Oxododecanoic acid	LMFA01060183	Lipids and lipid-like molecules	Fatty Acyls	Fatty Acids and Conjugates	M+FA-H	C12H22O3	50.6	63.4	-0.35515	59.2578
1.14_169.0157m/z	169.016	1.14498	pos	3-maleylpyruvic acid	LMFA01170065	Lipids and lipid-like molecules	Fatty Acyls	Fatty Acids and Conjugates	M+H-H2O	C7H6O6	50.5	75.1	13.459	11.032
9.91_293.1760m/z	293.176	9.9055	neg	7,10-hexadecadiynoic acid	LMFA01030492	Lipids and lipid-like molecules	Fatty Acyls	Fatty Acids and Conjugates	M+FA-H	C16H24O2	50.4	62.1	0.689581	218.335
7.20_215.1292m/z	215.129	7.20343	neg	8-Methylnonenoate	LMFA01030994	Lipids and lipid-like molecules	Fatty Acyls	Fatty Acids and Conjugates	M+FA-H	C10H18O2	50.3	54.8	1.71916	186.336
0.68_216.1266m/z	216.127	0.68335	pos	2-amino-8-oxo-9,10-epoxy-decanoic acid	LMFA01060176	Lipids and lipid-like molecules	Fatty Acyls	Fatty Acids and Conjugates	M+H	C10H17NO4	50.2	73.7	16.4299	317.114
3.08_229.1020m/z	229.102	3.0827	pos	10-fluoro-capric acid	LMFA01090047	Lipids and lipid-like molecules	Fatty Acyls	Fatty Acids and Conjugates	M+K	C10H19FO2	49.5	61.2	10.3398	268.654
6.71_161.0624m/z	161.062	6.70882	pos	8S-hydroxy-2-Decene-4,6-diynoic acid	LMFA01030711	Lipids and lipid-like molecules	Fatty Acyls	Fatty Acids and Conjugates	M+H-H2O	C10H10O3	49.3	66.1	14.9293	23.5506
0.65_209.0315m/z	209.031	0.648567	neg	Galactaric acid	LMFA01170107	Lipids and lipid-like molecules	Fatty Acyls	Fatty Acids and Conjugates	M-H	C6H10O8	49.1	52.9	5.74069	10025.4
6.35_177.0577m/z	177.058	6.352	pos	10-hydroxy-8E-Decene-2,4,6-triynoic acid	LMFA01030714	Lipids and lipid-like molecules	Fatty Acyls	Fatty Acids and Conjugates	M+H	C10H8O3	49.1	65.6	17.7674	57.9107
1.22_132.1039m/z	132.104	1.22198	pos	2S-amino-hexanoic acid	LMFA01100042	Lipids and lipid-like molecules	Fatty Acyls	Fatty Acids and Conjugates	M+H	C6H13NO2	49	61.7	15.0609	85.0604
11.41_235.1741m/z	235.174	11.41	pos	5-(3-methyl-5-pentylfuran-2-yl)-pentanoic acid	LMFA01150025	Lipids and lipid-like molecules	Fatty Acyls	Fatty Acids and Conjugates	M+H-H2O	C15H24O3	48.7	67.9	19.0959	234.127
4.37_191.0929m/z	191.093	4.37097	pos	3-hydroxy-suberic acid	LMFA01170093	Lipids and lipid-like molecules	Fatty Acyls	Fatty Acids and Conjugates	M+H	C8H14O5	48.7	61.8	7.99164	14.3175
7.47_334.3014m/z	334.301	7.46693	pos	13,14-dihydroxy-octadecanoic acid	LMFA01050552	Lipids and lipid-like molecules	Fatty Acyls	Fatty Acids and Conjugates	M+NH4	C18H36O4	48.7	64.2	19.5723	89.9494
0.67_145.0519m/z	145.052	0.667683	pos	2-Hydroxyadipic acid	LMFA01170049	Lipids and lipid-like molecules	Fatty Acyls	Fatty Acids and Conjugates	M+H-H2O	C6H10O5	48.6	60.8	14.8647	479.093
3.28_227.0861m/z	227.086	3.28337	pos	3-(3-methylfuran-2,5-diyl)-dipropionic acid	LMFA01150046	Lipids and lipid-like molecules	Fatty Acyls	Fatty Acids and Conjugates	M+H	C11H14O5	48.6	69.9	-23.5877	43.6279
8.62_362.3343m/z	362.334	8.61787	pos	Tetrapedic acid A	LMFA01050426	Lipids and lipid-like molecules	Fatty Acyls	Fatty Acids and Conjugates	M+NH4	C20H40O4	48.6	70.6	22.5791	455.259
2.79_147.0464m/z	147.046	2.78572	pos	9-hydroxy-7Z-Nonene-3,5-diynoic acid	LMFA01030722	Lipids and lipid-like molecules	Fatty Acyls	Fatty Acids and Conjugates	M+H-H2O	C9H8O3	48.4	60.3	14.2523	84.9568
9.60_346.3383m/z	346.338	9.60397	pos	20-hydroxy-eicosanoic acid	LMFA01050075	Lipids and lipid-like molecules	Fatty Acyls	Fatty Acids and Conjugates	M+NH4	C20H40O3	48.4	66.1	20.4172	163.079
7.86_320.3000m/z	320.3	7.86258	pos	18-fluoro-octadecanoic acid	LMFA01090045	Lipids and lipid-like molecules	Fatty Acyls	Fatty Acids and Conjugates	M+NH4	C18H35FO2	48.2	65.4	13.603	30.0421
14.25_228.1996m/z	228.2	14.2485	pos	9-tridecynoic acid	LMFA01030602	Lipids and lipid-like molecules	Fatty Acyls	Fatty Acids and Conjugates	M+NH4	C13H22O2	48.1	60	18.1962	121.699
10.63_277.1805m/z	277.181	10.627	neg	7-hydroxy-10E,16-heptadecadien-8-ynoic acid	LMFA01050258	Lipids and lipid-like molecules	Fatty Acyls	Fatty Acids and Conjugates	M-H	C17H26O3	48	59.1	-1.37861	39.7743
10.56_197.1567m/z	197.157	10.5571	pos	7Z,9E-dodecadienoic acid	LMFA01030237	Lipids and lipid-like molecules	Fatty Acyls	Fatty Acids and Conjugates	M+H	C12H20O2	47.7	58.4	15.8512	36.9653
7.36_290.2757m/z	290.276	7.35762	pos	7R-hydroxy-hexadecanoic acid	LMFA01050414	Lipids and lipid-like molecules	Fatty Acyls	Fatty Acids and Conjugates	M+NH4	C16H32O3	47.7	65.5	24.5696	601.397
10.00_288.2565m/z	288.257	10.0016	pos	15-oxo-hexadecanoic acid	LMFA01060105	Lipids and lipid-like molecules	Fatty Acyls	Fatty Acids and Conjugates	M+NH4	C16H30O3	47.4	57.5	11.8035	18.5477
6.96_177.0578m/z	177.058	6.95513	pos	10-hydroxy-2E,8E-Decadiene-4,6-diynoic acid	LMFA01030707	Lipids and lipid-like molecules	Fatty Acyls	Fatty Acids and Conjugates	M+H	C10H8O3	47.3	56.2	18.2315	90.7254
3.86_433.2077m/z	433.208	3.86288	neg	methyl 9-hydroperoxy-10,12,13,15-bisepidioxy-16E-octadecenoate	LMFA01040051	Lipids and lipid-like molecules	Fatty Acyls	Fatty Acids and Conjugates	M+FA-H	C19H32O8	47.2	50.4	-0.503322	23.9346
5.76_262.2434m/z	262.243	5.75687	pos	6-hydroxy-tetradecanoic acid	LMFA01050177	Lipids and lipid-like molecules	Fatty Acyls	Fatty Acids and Conjugates	M+NH4	C14H28O3	47.2	61	23.2823	469.179
7.86_163.0778m/z	163.078	7.86258	pos	8Z-Dihydromatricaria acid	LMFA01030783	Lipids and lipid-like molecules	Fatty Acyls	Fatty Acids and Conjugates	M+H	C10H10O2	47.2	56.2	15.335	52.7752
1.58_145.0519m/z	145.052	1.58213	pos	2S-hydroxyadipic acid	LMFA01170050	Lipids and lipid-like molecules	Fatty Acyls	Fatty Acids and Conjugates	M+H-H2O	C6H10O5	47.1	52.2	14.8013	119.903
0.68_288.9915m/z	288.991	0.675567	neg	Mevalonate-PP	LMFA01050416	Lipids and lipid-like molecules	Fatty Acyls	Fatty Acids and Conjugates	M-H2O-H	C6H14O10P2	46.8	47.8	10.0217	139.028
1.06_256.1218m/z	256.122	1.06433	pos	3-carboxy-4-methyl-5-propylene-2-furanpropanoic acid	LMFA01150065	Lipids and lipid-like molecules	Fatty Acyls	Fatty Acids and Conjugates	M+NH4	C12H14O5	46.8	53.8	16.2493	209.835
8.67_272.2637m/z	272.264	8.67253	pos	trans-9-palmitoleic acid	LMFA01030057	Lipids and lipid-like molecules	Fatty Acyls	Fatty Acids and Conjugates	M+NH4	C16H30O2	46.8	56.1	20.7151	43.9953
11.05_275.2053m/z	275.205	11.0492	pos	9Z-Octadecene-12,14-diynoic acid	LMFA01030739	Lipids and lipid-like molecules	Fatty Acyls	Fatty Acids and Conjugates	M+H	C18H26O2	46.7	69.2	17.1714	11.2046
17.12_857.5333m/z	857.533	17.1152	pos	alpha,alpha'-Trehalose 6-mycolate	LMFA01160001	Lipids and lipid-like molecules	Fatty Acyls	Fatty Acids and Conjugates	M+K	C44H82O13	46.7	55.7	-6.53791	342.538
8.13_318.2854m/z	318.285	8.1269	pos	18-fluoro-9Z-octadecenoic acid	LMFA01090035	Lipids and lipid-like molecules	Fatty Acyls	Fatty Acids and Conjugates	M+NH4	C18H33FO2	46.7	69.2	17.1348	16.2218
7.38_262.2435m/z	262.244	7.38493	pos	omega-hydroxy myristic acid	LMFA01050044	Lipids and lipid-like molecules	Fatty Acyls	Fatty Acids and Conjugates	M+NH4	C14H28O3	46.6	60.3	23.948	447.822
7.86_279.0821m/z	279.082	7.86258	pos	3-carboxy-4-methyl-5-(1-hydroxypropyl)-2-furanpropionic acid	LMFA01150060	Lipids and lipid-like molecules	Fatty Acyls	Fatty Acids and Conjugates	M+Na	C12H16O6	46.6	44.5	-7.11704	101.498
8.65_244.1677n	243.161	8.64675	neg	2-methyl-dodecanedioic acid	LMFA01170010	Lipids and lipid-like molecules	Fatty Acyls	Fatty Acids and Conjugates	M-H2O-H, M-H	C13H24O4	46.6	40.2	1.1394	898.824
0.67_116.0726m/z	116.073	0.667683	pos	beta-vinyl acrylic acid	LMFA01030099	Lipids and lipid-like molecules	Fatty Acyls	Fatty Acids and Conjugates	M+NH4	C5H6O2	46.4	52.9	20.3209	1119.44
4.75_178.0655n	161.062	4.74677	pos	10-hydroxy-8E-Decene-4,6-diynoic acid	LMFA01030712	Lipids and lipid-like molecules	Fatty Acyls	Fatty Acids and Conjugates	M+H-H2O, M+H	C10H10O3	46.2	51.5	14.0898	37.7226
8.01_249.0803m/z	249.08	8.00773	pos	methyl 10-acetoxy-8,9-epoxy-2Z-decen-4,6-diynoate	LMFA01070035	Lipids and lipid-like molecules	Fatty Acyls	Fatty Acids and Conjugates	M+H	C13H12O5	46.2	54.5	18.1781	37.137
0.99_144.0445n	162.078	0.987167	pos	3E-methylglutaconic acid	LMFA01170068	Lipids and lipid-like molecules	Fatty Acyls	Fatty Acids and Conjugates	M+NH4, M+Na	C6H8O4	46.1	53.9	15.6354	36.7038
1.66_183.0314m/z	183.031	1.6583	pos	Maleylacetoacetic acid	LMFA01170114	Lipids and lipid-like molecules	Fatty Acyls	Fatty Acids and Conjugates	M+H-H2O	C8H8O6	46.1	54.2	13.1455	30.657
1.98_167.0731m/z	167.073	1.98393	pos	4-Formyl-3-(formylmethyl)-4-hexenoic acid	LMFA01030984	Lipids and lipid-like molecules	Fatty Acyls	Fatty Acids and Conjugates	M+H-H2O	C9H12O4	46.1	52.3	15.3056	73.1716
2.30_143.0366m/z	143.037	2.29842	pos	Oxoadipic acid	LMFA01170121	Lipids and lipid-like molecules	Fatty Acyls	Fatty Acids and Conjugates	M+H-H2O	C6H8O5	46.1	50.1	16.8876	332.293
10.74_146.0599n	147.068	10.7412	pos	2-oxo-4-hydroxy-hexanoic acid	LMFA01050343	Lipids and lipid-like molecules	Fatty Acyls	Fatty Acids and Conjugates	M+H-H2O, M+H	C6H10O4	46	48.7	13.4304	193.517
4.68_245.0854m/z	245.085	4.67745	pos	5-((E)-hept-4-en-2-yne-1-one-1-yl)-2-furanacrylic acid	LMFA01150045	Lipids and lipid-like molecules	Fatty Acyls	Fatty Acids and Conjugates	M+H	C14H12O4	46	52.5	18.8527	52.394
1.97_212.0593m/z	212.059	1.9681	pos	5-(L-alanin-3-yl)-2-hydroxy-cis,cis-muconate 6-semialdehyde	LMFA01170073	Lipids and lipid-like molecules	Fatty Acyls	Fatty Acids and Conjugates	M+H-H2O	C9H11NO6	45.7	57.3	17.4433	26.179
2.19_245.0904m/z	245.09	2.18877	pos	7-phenyl heptanoic acid	LMFA01140063	Lipids and lipid-like molecules	Fatty Acyls	Fatty Acids and Conjugates	M+K	C13H18O2	45.7	59.3	-16.9102	16.5223
0.68_191.0211m/z	191.021	0.675567	neg	2,5-didehydro-D-gluconic acid	LMFA01050471	Lipids and lipid-like molecules	Fatty Acyls	Fatty Acids and Conjugates	M-H	C6H8O7	45.6	36.6	7.25896	11308.9
5.82_199.0992m/z	199.099	5.82175	neg	4E-Decenedioic acid	LMFA01170044	Lipids and lipid-like molecules	Fatty Acyls	Fatty Acids and Conjugates	M-H	C10H16O4	45.6	48.2	8.01972	28.6766
7.08_325.2547m/z	325.255	7.08463	pos	TrHA	LMFA01030853	Lipids and lipid-like molecules	Fatty Acyls	Fatty Acids and Conjugates	M+H-H2O	C23H34O2	45.6	44.7	6.1985	111.759
1.60_260.1645m/z	260.165	1.59763	pos	6E,8E,14E-Hexadecatriene-10,12-diynoic acid	LMFA01030704	Lipids and lipid-like molecules	Fatty Acyls	Fatty Acids and Conjugates	M+NH4	C16H18O2	45.5	43.8	0.118958	12.2305
5.90_211.1364m/z	211.136	5.89503	pos	2-furan-octanoic acid	LMFA01150037	Lipids and lipid-like molecules	Fatty Acyls	Fatty Acids and Conjugates	M+H	C12H18O3	45.5	46.9	16.7015	15.8538
0.67_138.0575m/z	138.058	0.667683	pos	3-methyl-thiopropionic acid	LMFA01130006	Lipids and lipid-like molecules	Fatty Acyls	Fatty Acids and Conjugates	M+NH4	C4H8O2S	45.4	41.2	-6.75464	1371.4
11.80_294.2228n	295.231	11.8002	pos	5-heptylfuran-2-yl-heptanoic acid	LMFA01150041	Lipids and lipid-like molecules	Fatty Acyls	Fatty Acids and Conjugates	M+H-H2O, M+H	C18H30O3	45.4	51.5	11.1334	38.6782
3.28_228.1401n	211.137	3.28337	pos	2Z-Dodecenedioic acid	LMFA01170033	Lipids and lipid-like molecules	Fatty Acyls	Fatty Acids and Conjugates	M+H-H2O, M+H	C12H20O4	45.4	50.1	17.2978	52.9635
14.90_313.2800m/z	313.28	14.8981	pos	18-oxo-nonadecanoic acid	LMFA01060129	Lipids and lipid-like molecules	Fatty Acyls	Fatty Acids and Conjugates	M+H	C19H36O3	45.2	55.5	19.9503	871.665
8.91_249.1886m/z	249.189	8.90752	pos	Tetranor-12R-HETE	LMFA01050143	Lipids and lipid-like molecules	Fatty Acyls	Fatty Acids and Conjugates	M+H-H2O	C16H26O3	45.2	56	13.9935	49.5194
9.90_295.1964m/z	295.196	9.89662	pos	(7Z)-14-hydroxy-10,13-dioxoheptadec-7-enoic acid	LMFA01050450	Lipids and lipid-like molecules	Fatty Acyls	Fatty Acids and Conjugates	M+H-H2O	C17H28O5	45.2	50.2	19.3565	142.615
1.47_180.1042m/z	180.104	1.4733	pos	cis-Lachnophyllic acid	LMFA01031040	Lipids and lipid-like molecules	Fatty Acyls	Fatty Acids and Conjugates	M+NH4	C10H10O2	45	50.1	14.0571	17.6625
1.98_124.0538n	147.046	1.98393	pos	cis,trans-hepta-2,4,6-trienoic acid	LMFA01030782	Lipids and lipid-like molecules	Fatty Acyls	Fatty Acids and Conjugates	M+H-H2O, M+Na	C7H8O2	45	39.3	10.6676	42.7525
2.77_256.1230m/z	256.123	2.77022	pos	3,4-dimethyl-5-carboxyethyl-2-furanacrylic acid	LMFA01150051	Lipids and lipid-like molecules	Fatty Acyls	Fatty Acids and Conjugates	M+NH4	C12H14O5	45	50.8	21.2415	70.4556
7.43_306.2696m/z	306.27	7.42593	pos	Ustilic acid A	LMFA01050084	Lipids and lipid-like molecules	Fatty Acyls	Fatty Acids and Conjugates	M+NH4	C16H32O4	44.7	47.6	19.6923	80.7544
5.78_234.2118m/z	234.212	5.78437	pos	Sabinic acid	LMFA01050039	Lipids and lipid-like molecules	Fatty Acyls	Fatty Acids and Conjugates	M+NH4	C12H24O3	44.6	48.9	24.9189	460.486
0.95_146.0941m/z	146.094	0.953833	pos	4-amino-4-cyano-butanoic acid	LMFA01100037	Lipids and lipid-like molecules	Fatty Acyls	Fatty Acids and Conjugates	M+NH4	C5H8N2O2	44.4	42.6	13.4124	30.1562
10.07_251.1328m/z	251.133	10.0732	pos	3-carboxy-4-methyl-5-pentyl-2-furanpropanoic acid	LMFA01150047	Lipids and lipid-like molecules	Fatty Acyls	Fatty Acids and Conjugates	M+H-H2O	C14H20O5	44.3	45.4	18.6429	74.991
11.45_249.1898m/z	249.19	11.451	pos	2Z,5Z,8Z,11Z-Hexadecatetraenoic acid	LMFA01031073	Lipids and lipid-like molecules	Fatty Acyls	Fatty Acids and Conjugates	M+H	C16H24O2	44.3	43.3	19.6987	194.947
8.00_287.2232m/z	287.223	7.99963	neg	(S)-10,16-Dihydroxyhexadecanoic acid	HMDB0037798	Lipids and lipid-like molecules	Fatty Acyls	Fatty acids and conjugates	M-H	C16H32O4	44.3	31.6	1.33774	427.014
1.27_319.0730m/z	319.073	1.26832	pos	6-hydroxy-7E,9E-Octadecadiene-11,13,15,17-tetraynoic acid	LMFA01030723	Lipids and lipid-like molecules	Fatty Acyls	Fatty Acids and Conjugates	M+K	C18H16O3	44.2	27.4	-0.521842	153.668
1.67_113.0244m/z	113.024	1.67347	pos	cis-Glutaconic acid	LMFA01170134	Lipids and lipid-like molecules	Fatty Acyls	Fatty Acids and Conjugates	M+H-H2O	C5H6O4	44.2	36.1	8.21756	16.2944
4.50_162.0547n	180.089	4.49645	pos	3-hydroxy-adipic acid	LMFA01170088	Lipids and lipid-like molecules	Fatty Acyls	Fatty Acids and Conjugates	M+H-H2O, M+H, M+NH4	C6H10O5	44.2	35.7	11.6577	139.545
5.46_218.2161m/z	218.216	5.45757	pos	Lauric acid	LMFA01010012	Lipids and lipid-like molecules	Fatty Acyls	Fatty Acids and Conjugates	M+NH4	C12H24O2	44.2	47.5	23.1848	748.917
9.22_179.1098m/z	179.11	9.22303	pos	5S,6S-epoxy-7-undecynoic acid	LMFA01070039	Lipids and lipid-like molecules	Fatty Acyls	Fatty Acids and Conjugates	M+H-H2O	C11H16O3	44.2	49.4	16.1855	35.0271
2.13_222.1165m/z	222.116	2.12593	pos	Odyssic acid	LMFA01031114	Lipids and lipid-like molecules	Fatty Acyls	Fatty Acids and Conjugates	M+NH4	C12H12O3	44	52.4	19.5194	13.6209
5.94_278.2376m/z	278.238	5.93653	pos	2-methoxy-4-oxatetradecanoic acid	LMFA01080022	Lipids and lipid-like molecules	Fatty Acyls	Fatty Acids and Conjugates	M+NH4	C14H28O4	44	46.6	19.1785	74.9158
8.39_250.1824m/z	250.182	8.38622	pos	10E-Pentadecen-6,8-diynoic acid	LMFA01031097	Lipids and lipid-like molecules	Fatty Acyls	Fatty Acids and Conjugates	M+NH4	C15H20O2	44	32.4	9.59265	156.968
9.01_288.2944m/z	288.294	9.00583	pos	8,14-dimethyl-pentadecanoic acid	LMFA01020418	Lipids and lipid-like molecules	Fatty Acyls	Fatty Acids and Conjugates	M+NH4	C17H34O2	43.9	43.6	17.3699	54.8636
9.07_177.0575m/z	177.058	9.07367	pos	8,9-Epoxy-2Z-decene-4,6-diynoic acid	LMFA01070027	Lipids and lipid-like molecules	Fatty Acyls	Fatty Acids and Conjugates	M+H	C10H8O3	43.9	46.9	16.4009	11.2113
4.27_266.1202n	249.117	4.27263	pos	3,4-dimethyl-5-carboxyethylene-2-furanpentanoic acid	LMFA01150064	Lipids and lipid-like molecules	Fatty Acyls	Fatty Acids and Conjugates	M+H-H2O, M+H	C14H18O5	43.7	39.3	17.9083	130.071
4.79_197.1208m/z	197.121	4.78827	pos	11-oxo-undeca-5,8-dienoic acid	LMFA01060220	Lipids and lipid-like molecules	Fatty Acyls	Fatty Acids and Conjugates	M+H	C11H16O3	43.6	40	18.3456	94.2925
7.25_331.2544m/z	331.254	7.24845	pos	Hormelic acid	LMFA01140034	Lipids and lipid-like molecules	Fatty Acyls	Fatty Acids and Conjugates	M+Na	C20H36O2	43.6	40.6	-20.6482	25.1765
1.08_325.1205m/z	325.12	1.08017	pos	8R,9R-epoxy-13Z,15Z-eicosadien-4,6-diynoic acid	LMFA01070049	Lipids and lipid-like molecules	Fatty Acyls	Fatty Acids and Conjugates	M+K	C18H22O3	43.5	22.3	1.42238	1107.4
1.72_379.2096m/z	379.21	1.72112	pos	methyl 12,15-epdioxy-16-hydroperoxy-9,13-octadecadienoate	LMFA01040056	Lipids and lipid-like molecules	Fatty Acyls	Fatty Acids and Conjugates	M+Na	C19H32O6	43.5	39.3	1.38866	41.7061
4.90_345.1853m/z	345.185	4.89877	pos	6,9,12,15,18,21-Tetracosahexaynoic acid	LMFA01030746	Lipids and lipid-like molecules	Fatty Acyls	Fatty Acids and Conjugates	M+H	C24H24O2	43.5	26.9	1.08292	35.0516
7.89_177.0576m/z	177.058	7.89307	pos	10-hydroxy-2E,8Z-Decadiene-4,6-diynoic acid	LMFA01030708	Lipids and lipid-like molecules	Fatty Acyls	Fatty Acids and Conjugates	M+H	C10H8O3	43.5	45.5	17.1074	13.3565
8.39_210.1659n	228.201	8.38622	pos	10-tridecynoic acid	LMFA01030603	Lipids and lipid-like molecules	Fatty Acyls	Fatty Acids and Conjugates	M+H, M+NH4, M+H-H2O	C13H22O2	43.5	38.7	18.7231	2204.16
0.67_163.0630m/z	163.063	0.667683	pos	Fuconic acid	LMFA01050532	Lipids and lipid-like molecules	Fatty Acyls	Fatty Acids and Conjugates	M+H-H2O	C6H12O6	43	37.2	15.9803	501.195
10.51_330.3424m/z	330.342	10.5089	pos	Arachidic acid	LMFA01010020	Lipids and lipid-like molecules	Fatty Acyls	Fatty Acids and Conjugates	M+NH4	C20H40O2	43	40.9	18.3805	141.807
8.82_288.2949m/z	288.295	8.81552	pos	9,14-dimethylpentadecanoic acid	LMFA01020281	Lipids and lipid-like molecules	Fatty Acyls	Fatty Acids and Conjugates	M+NH4	C17H34O2	43	37.8	19.1503	92.2283
3.19_199.0903m/z	199.09	3.19203	pos	6,8-dihydroxy-octanoic acid	LMFA01050228	Lipids and lipid-like molecules	Fatty Acyls	Fatty Acids and Conjugates	M+Na	C8H16O4	42.9	38.5	-21.3739	40.0896
5.12_194.0843m/z	194.084	5.11842	pos	10-hydroxy-2Z,8Z-Decadiene-4,6-diynoic acid	LMFA01030709	Lipids and lipid-like molecules	Fatty Acyls	Fatty Acids and Conjugates	M+NH4	C10H8O3	42.9	43.2	17.5059	9.95315
8.22_211.1366m/z	211.137	8.22255	pos	3Z-dodecenedioic acid	LMFA01170137	Lipids and lipid-like molecules	Fatty Acyls	Fatty Acids and Conjugates	M+H-H2O	C12H20O4	42.8	43.8	16.4912	12.6126
9.53_302.3120m/z	302.312	9.52935	pos	Stearic acid	LMFA01010018	Lipids and lipid-like molecules	Fatty Acyls	Fatty Acids and Conjugates	M+NH4	C18H36O2	42.6	40.7	23.2767	451.059
1.00_191.0209m/z	191.021	1.00038	neg	Glucaric acid	LMFA01170108	Lipids and lipid-like molecules	Fatty Acyls	Fatty Acids and Conjugates	M-H2O-H	C6H10O8	42.3	18.7	5.35085	5714.32
1.43_178.0892m/z	178.089	1.42897	pos	Matricaric acid	LMFA01030751	Lipids and lipid-like molecules	Fatty Acyls	Fatty Acids and Conjugates	M+NH4	C10H8O2	42.3	40.6	18.6347	80.128
7.72_330.2473n	348.281	7.71625	pos	12,13,15-trihydroxy-9E-octadecenoic acid	LMFA01050555	Lipids and lipid-like molecules	Fatty Acyls	Fatty Acids and Conjugates	M+NH4, M+Na, M+H-H2O	C18H34O5	42.3	38.7	20.2717	131.087
11.37_358.3747m/z	358.375	11.3659	pos	Behenic acid	LMFA01010022	Lipids and lipid-like molecules	Fatty Acyls	Fatty Acids and Conjugates	M+NH4	C22H44O2	42.2	36.4	19.7253	213.447
3.86_114.0925m/z	114.093	3.86132	pos	2S-Amino-3S-methylpentanoic acid	LMFA01100047	Lipids and lipid-like molecules	Fatty Acyls	Fatty Acids and Conjugates	M+H-H2O	C6H13NO2	42.1	27.3	8.90438	34.3951
1.69_212.0951m/z	212.095	1.68912	pos	2E,4E,6Z,8Z-Decatetraenedioic acid	LMFA01170003	Lipids and lipid-like molecules	Fatty Acyls	Fatty Acids and Conjugates	M+NH4	C10H10O4	42	38.5	17.2638	35.0794
11.16_165.0935m/z	165.093	11.1647	pos	5-oxo-7-decynoic acid	LMFA01030579	Lipids and lipid-like molecules	Fatty Acyls	Fatty Acids and Conjugates	M+H-H2O	C10H14O3	42	35	13.5966	13.6318
6.94_165.1294m/z	165.129	6.94147	pos	7-undecynoic acid	LMFA01030615	Lipids and lipid-like molecules	Fatty Acyls	Fatty Acids and Conjugates	M+H-H2O	C11H18O2	42	33.3	10.7632	10.5195
2.39_464.2682m/z	464.268	2.39208	pos	12-cys-9-nitro-octadecenoic acid	LMFA01120011	Lipids and lipid-like molecules	Fatty Acyls	Fatty Acids and Conjugates	M+NH4	C21H38N2O6S	41.9	42.5	-23.8327	210.434
12.00_269.2518m/z	269.252	11.9978	pos	17-hydroxy-heptadecanoic acid	LMFA01050053	Lipids and lipid-like molecules	Fatty Acyls	Fatty Acids and Conjugates	M+H-H2O	C17H34O3	41.8	27.7	14.8406	28.0217
1.71_125.0247m/z	125.025	1.70562	pos	2-hydroxy-6-oxohexa-2,4-dienoic acid	LMFA01030970	Lipids and lipid-like molecules	Fatty Acyls	Fatty Acids and Conjugates	M+H-H2O	C6H6O4	41.7	26.1	9.40257	40.7423
2.47_231.1746m/z	231.175	2.46892	pos	2Z,6Z,8Z,12E-hexadecatetraenoic acid	LMFA01030279	Lipids and lipid-like molecules	Fatty Acyls	Fatty Acids and Conjugates	M+H-H2O	C16H24O2	41.6	13.4	0.941057	51.4984
7.99_288.2359n	271.233	7.99423	pos	10,16-dihydroxy-palmitic acid	LMFA01050341	Lipids and lipid-like molecules	Fatty Acyls	Fatty Acids and Conjugates	M+H-H2O, M+Na, M+H	C16H32O4	41.5	32.3	20.0941	389.236
1.49_240.1275m/z	240.128	1.4888	pos	2E,4E,8E,10E-Dodecatetraenedioic acid	LMFA01170008	Lipids and lipid-like molecules	Fatty Acyls	Fatty Acids and Conjugates	M+NH4	C12H14O4	41.4	29.2	20.2287	222.577
4.13_187.0976m/z	187.098	4.13147	pos	2-hydroxy-7-methyl-Octanedioic acid	LMFA01170136	Lipids and lipid-like molecules	Fatty Acyls	Fatty Acids and Conjugates	M+H-H2O	C9H16O5	41.4	23.8	5.62239	9.65934
5.81_171.1523m/z	171.152	5.81203	pos	7,8-diaminononanoic acid	LMFA01100062	Lipids and lipid-like molecules	Fatty Acyls	Fatty Acids and Conjugates	M+H-H2O	C9H20N2O2	41.3	25.5	16.7407	1019.62
6.22_285.1389m/z	285.139	6.21518	pos	3-carboxy-4-methyl-5-(4-hydroxypentyl)-2-furanpropanoic acid	LMFA01150068	Lipids and lipid-like molecules	Fatty Acyls	Fatty Acids and Conjugates	M+H	C14H20O6	41.3	30.2	19.9625	94.5615
1.19_258.1367m/z	258.137	1.19132	pos	2-carboxyethyl-5-furanpentanoic acid	LMFA01150056	Lipids and lipid-like molecules	Fatty Acyls	Fatty Acids and Conjugates	M+NH4	C12H16O5	41	22.1	12.9544	110.536
2.97_273.1279m/z	273.128	2.97355	pos	9-phenyl nonanoic acid	LMFA01140064	Lipids and lipid-like molecules	Fatty Acyls	Fatty Acids and Conjugates	M+K	C15H22O2	41	35.4	11.647	27.5307
3.22_245.1910m/z	245.191	3.2227	pos	6,9-heptadecadiynoic acid	LMFA01030477	Lipids and lipid-like molecules	Fatty Acyls	Fatty Acids and Conjugates	M+H-H2O	C17H26O2	41	15	3.66631	112.914
16.65_339.2950m/z	339.295	16.6523	pos	Japanic acid	LMFA01170036	Lipids and lipid-like molecules	Fatty Acyls	Fatty Acids and Conjugates	M+H-H2O	C21H40O4	40.9	42	15.6623	39.4877
7.99_252.2129n	253.221	7.99423	pos	9,12-hexadecadienoic acid	LMFA01030109	Lipids and lipid-like molecules	Fatty Acyls	Fatty Acids and Conjugates	M+H-H2O, M+H	C16H28O2	40.9	24.8	15.5567	281.395
1.10_247.1320m/z	247.132	1.09617	pos	13-Oxo-9,11-tridecadienoic acid	LMFA01060202	Lipids and lipid-like molecules	Fatty Acyls	Fatty Acids and Conjugates	M+Na	C13H20O3	40.7	25.1	7.00311	53.7201
9.59_155.1090m/z	155.109	9.59048	pos	9-hydroxy-5Z-nonenoic acid	LMFA01050232	Lipids and lipid-like molecules	Fatty Acyls	Fatty Acids and Conjugates	M+H-H2O	C9H16O3	40.7	28.1	13.7437	27.5155
2.85_295.1676m/z	295.168	2.84788	pos	5,8,11-octadecatriynoic acid	LMFA01030553	Lipids and lipid-like molecules	Fatty Acyls	Fatty Acids and Conjugates	M+Na	C18H24O2	40.5	18	2.6583	25.5886
8.73_288.2588m/z	288.259	8.73053	pos	Ambrettolic acid	LMFA01050106	Lipids and lipid-like molecules	Fatty Acyls	Fatty Acids and Conjugates	M+NH4	C16H30O3	40.2	26	20.1917	93.41
5.15_315.1757m/z	315.176	5.14592	pos	6,9,12,15-octadecatetraenoic acid	LMFA01030169	Lipids and lipid-like molecules	Fatty Acyls	Fatty Acids and Conjugates	M+K	C18H28O2	40.1	21.7	12.9351	13.7314
13.68_330.2861n	313.283	13.6751	pos	20-Fluoroeicosanoic acid	LMFA01090157	Lipids and lipid-like molecules	Fatty Acyls	Fatty Acids and Conjugates	M+H-H2O, M+H	C20H39FO2	40	40.2	-22.1979	426.677
7.21_199.1372m/z	199.137	7.20745	pos	Undecanedioic acid	LMFA01170007	Lipids and lipid-like molecules	Fatty Acyls	Fatty Acids and Conjugates	M+H-H2O	C11H20O4	40	24.2	19.8729	24.2149
6.35_185.1194m/z	185.119	6.352	pos	9,10-dihydroxy-2-decenoic acid	LMFA01050428	Lipids and lipid-like molecules	Fatty Acyls	Fatty Acids and Conjugates	M+H-H2O	C10H18O4	39.7	21.4	10.7395	16.3132
15.48_675.6892m/z	675.689	15.4821	pos	Hydroxyphthioceranic acid (C46)	LMFA01020330	Lipids and lipid-like molecules	Fatty Acyls	Fatty Acids and Conjugates	M+H-H2O	C46H92O3	39.6	30.4	-17.5	474.569
3.07_194.0608n	195.065	3.06703	pos	2E,4Z,6Z,8Z-Decatetraenedioic acid	LMFA01170004	Lipids and lipid-like molecules	Fatty Acyls	Fatty Acids and Conjugates	M+H-H2O, M+H	C10H10O4	39.6	26.4	15.1536	62.7085
5.19_188.1077n	171.104	5.18708	pos	3-Methylsubericacid	LMFA01030981	Lipids and lipid-like molecules	Fatty Acyls	Fatty Acids and Conjugates	M+H-H2O, M+H	C9H16O4	39.6	16.7	15.2721	99.8014
16.68_603.5458m/z	603.546	16.6757	pos	2,4,6,8-tetramethyl-tetratriacontanoic acid	LMFA01020273	Lipids and lipid-like molecules	Fatty Acyls	Fatty Acids and Conjugates	M+K	C38H76O2	39.4	11.9	-3.33546	2425.27
4.00_313.1591m/z	313.159	4.00332	pos	(Z)-octadeca-9,17-dien-12,14-diyne-1,16-diol	LMFA01050556	Lipids and lipid-like molecules	Fatty Acyls	Fatty Acids and Conjugates	M+K	C18H26O2	39.4	12	9.6285	16.7035
1.57_333.1721m/z	333.172	1.56663	pos	methyl 8-[2-(2-formyl-vinyl)-3-hydroxy-5-oxo-cyclopentyl]-octanoate	LMFA01050151	Lipids and lipid-like molecules	Fatty Acyls	Fatty Acids and Conjugates	M+Na	C17H26O5	39.2	30	15.7722	79.1127
8.65_244.1722n	227.169	8.6452	pos	3-methyl-dodecanedioic acid	LMFA01170011	Lipids and lipid-like molecules	Fatty Acyls	Fatty Acids and Conjugates	M+H-H2O, M+H	C13H24O4	39.2	20.6	19.3359	410.95
4.06_342.2444m/z	342.244	4.06065	pos	4,7,10,13-Docosatetraynoic acid	LMFA01030680	Lipids and lipid-like molecules	Fatty Acyls	Fatty Acids and Conjugates	M+NH4	C22H28O2	39.1	12.6	4.97441	56.1906
2.22_464.2683m/z	464.268	2.21992	pos	9-Cys-12-nitro-octadecenoic acid	LMFA01120013	Lipids and lipid-like molecules	Fatty Acyls	Fatty Acids and Conjugates	M+NH4	C21H38N2O6S	39	29.5	-23.6151	443.608
7.22_337.2042m/z	337.204	7.22112	pos	5-hydroperoxy-7-[3,5-epidioxy-2-(2-octenyl)-cyclopentyl]-6-heptenoic acid	LMFA01040028	Lipids and lipid-like molecules	Fatty Acyls	Fatty Acids and Conjugates	M+H-H2O	C19H30O6	39	8.64	9.23928	31.7674
1.00_130.0269n	111.009	1.00038	neg	Mesaconic acid	4130	Lipids and lipid-like molecules	Fatty Acyls	Fatty acids and conjugates	M-H2O-H, M-H	C5H6O4	38.8	0	1.93509	45.0044
0.83_111.0088m/z	111.009	0.826567	neg	Citraconic acid	HMDB0000634	Lipids and lipid-like molecules	Fatty Acyls	Fatty acids and conjugates	M-H2O-H	C5H6O4	38.7	0	0.072442	19.1882
14.11_101.0607m/z	101.061	14.105	neg	Valeric acid	HMDB0000892	Lipids and lipid-like molecules	Fatty Acyls	Fatty acids and conjugates	M-H	C5H10O2	38.6	0	-0.901863	7.89346
14.97_101.0607m/z	101.061	14.969	neg	Isovaleric acid	109	Lipids and lipid-like molecules	Fatty Acyls	Fatty acids and conjugates	M-H	C5H10O2	38.6	0	-1.12675	43.4751
1.48_191.0209m/z	191.021	1.47618	neg	diketo-gulonic acid	LMFA01060195	Lipids and lipid-like molecules	Fatty Acyls	Fatty Acids and Conjugates	M-H	C6H8O7	38.5	0	5.9104	2230.92
1.94_201.0767m/z	201.077	1.93645	pos	(Z)-3-(1-Formyl-1-propenyl)pentanedioic acid	88983	Lipids and lipid-like molecules	Fatty Acyls	Fatty acids and conjugates	M+H	C9H12O5	38.4	7.78	4.75037	14.2377
13.22_114.0914m/z	114.091	13.2185	pos	aminocaproic acid	3926	Lipids and lipid-like molecules	Fatty Acyls	Fatty acids and conjugates	M+H-H2O	C6H13NO2	38.4	0	0.728427	10.2406
16.68_115.0763m/z	115.076	16.6797	neg	Isocaproic acid	HMDB0000689	Lipids and lipid-like molecules	Fatty Acyls	Fatty acids and conjugates	M-H	C6H12O2	38.4	0	-1.0464	4.37175
2.20_147.0296m/z	147.03	2.20315	neg	Acetoacetic acid	LMFA01060003	Lipids and lipid-like molecules	Fatty Acyls	Fatty Acids and Conjugates	M+FA-H	C4H6O3	38.3	0	-3.12211	2.25761
7.36_264.2382m/z	264.238	7.35762	pos	14-fluoro-myristic acid	LMFA01090048	Lipids and lipid-like molecules	Fatty Acyls	Fatty Acids and Conjugates	M+NH4	C14H27FO2	38.3	11.3	19.5719	622.268
14.86_143.1078m/z	143.108	14.8596	neg	Caprylic acid	112	Lipids and lipid-like molecules	Fatty Acyls	Fatty acids and conjugates	M-H	C8H16O2	38.2	0	0.0166205	27.4826
2.06_231.1747m/z	231.175	2.0631	pos	2E,6Z,8Z,12E-hexadecatetraenoic acid	LMFA01030277	Lipids and lipid-like molecules	Fatty Acyls	Fatty Acids and Conjugates	M+H-H2O	C16H24O2	38.2	9.21	1.62723	11.9804
2.72_125.0247m/z	125.025	2.72012	neg	Maleic acid homopolymer	HMDB0036232	Lipids and lipid-like molecules	Fatty Acyls	Fatty acids and conjugates	M-H2O-H	C6H8O4	38.2	0	1.66048	18.3086
4.43_135.0460m/z	135.046	4.42695	pos	6E-Octene-2,4-diynoic acid	LMFA01030743	Lipids and lipid-like molecules	Fatty Acyls	Fatty Acids and Conjugates	M+H	C8H6O2	38.2	14.7	14.4197	20.6495
10.74_258.1883n	281.178	10.7412	pos	2-methyl-tridecanedioic acid	LMFA01170015	Lipids and lipid-like molecules	Fatty Acyls	Fatty Acids and Conjugates	M+H, M+Na, M+H-H2O	C14H26O4	38.1	14.6	20.0656	608.021
1.10_162.0550n	145.052	1.09617	pos	3-hydroxymethyl-glutaric acid	LMFA01170091	Lipids and lipid-like molecules	Fatty Acyls	Fatty Acids and Conjugates	M+H-H2O, M+H	C6H10O5	38	8.35	13.7001	362.046
12.04_223.0969m/z	223.097	12.0425	pos	3-carboxy-4-methyl-5-propyl-2-furanpropanoic acid	LMFA01150004	Lipids and lipid-like molecules	Fatty Acyls	Fatty Acids and Conjugates	M+H-H2O	C12H16O5	38	5.36	1.67914	10.2454
2.93_182.0785m/z	182.079	2.92622	pos	5-Acetamidovalerate	HMDB0012175	Lipids and lipid-like molecules	Fatty Acyls	Fatty acids and conjugates	M+Na	C7H13NO3	38	0	-1.48036	3.85619
1.46_213.0889m/z	213.089	1.45863	pos	6-hydroxy-nonanoic acid	LMFA01050230	Lipids and lipid-like molecules	Fatty Acyls	Fatty Acids and Conjugates	M+K	C9H18O3	37.9	0	0.600529	15.2359
2.22_231.1742m/z	231.174	2.21992	pos	2E,6Z,8Z,12Z-hexadecatetraenoic acid	LMFA01030278	Lipids and lipid-like molecules	Fatty Acyls	Fatty Acids and Conjugates	M+H-H2O	C16H24O2	37.8	6.41	-0.765465	56.3694
12.07_149.0260m/z	149.026	12.0734	pos	2-Oxo-4-methylthiobutanoic acid	6319	Lipids and lipid-like molecules	Fatty Acyls	Fatty acids and conjugates	M+H	C5H8O3S	37.7	0.862	-4.76167	1192.18
13.61_171.1013m/z	171.101	13.6144	pos	Azelaic acid	LMFA01170054	Lipids and lipid-like molecules	Fatty Acyls	Fatty Acids and Conjugates	M+H-H2O	C9H16O4	37.7	0	-1.26527	16.525
3.69_177.0197m/z	177.02	3.68732	neg	2,4,6-Octatriynoic acid	87320	Lipids and lipid-like molecules	Fatty Acyls	Fatty acids and conjugates	M+FA-H	C8H4O2	37.6	0	3.00717	16.3857
6.50_127.1121m/z	127.112	6.49583	pos	Valproic acid	2986	Lipids and lipid-like molecules	Fatty Acyls	Fatty acids and conjugates	M+H-H2O	C8H16O2	37.6	0	2.81925	4.69469
0.68_175.1118m/z	175.112	0.68335	pos	2E,6E,8Z,10E-dodecatetraenoic acid	34907	Lipids and lipid-like molecules	Fatty Acyls	Fatty Acids and Conjugates	M+H-H2O	C12H16O2	37.4	0	0.278453	23.3969
0.77_189.0032m/z	189.003	0.772067	neg	Garcinia acid	LMFA01050511	Lipids and lipid-like molecules	Fatty Acyls	Fatty Acids and Conjugates	M-H2O-H	C6H8O8	37.4	0	-4.07645	5.01315
16.19_603.5463m/z	603.546	16.1871	pos	octatriacontanoic acid	LMFA01010038	Lipids and lipid-like molecules	Fatty Acyls	Fatty Acids and Conjugates	M+K	C38H76O2	37.4	10.3	-2.38881	525.725
0.99_203.0206m/z	203.021	0.98605	neg	fumarylacetic acid	LMFA01170067	Lipids and lipid-like molecules	Fatty Acyls	Fatty Acids and Conjugates	M+FA-H	C6H6O5	37.3	0	5.5508	8.76518
11.44_296.2633m/z	296.263	11.4374	pos	alpha-Linolenic acid	LMFA01030152	Lipids and lipid-like molecules	Fatty Acyls	Fatty Acids and Conjugates	M+NH4	C18H30O2	37.3	22.5	17.5826	12.1029
9.88_171.1021m/z	171.102	9.88297	pos	3-Methylsuberic acid	3800	Lipids and lipid-like molecules	Fatty Acyls	Fatty acids and conjugates	M+H-H2O	C9H16O4	37.3	0	2.83836	6.68964
1.64_267.1428m/z	267.143	1.64363	pos	Minquartynoic acid	LMFA01050459	Lipids and lipid-like molecules	Fatty Acyls	Fatty Acids and Conjugates	M+H-H2O	C18H20O3	37.2	21.4	16.9025	41.3466
13.89_171.1010m/z	171.101	13.8899	pos	Nonate	HMDB0011717	Lipids and lipid-like molecules	Fatty Acyls	Fatty acids and conjugates	M+H-H2O	C9H16O4	37.2	0	-3.06482	11.1476
0.72_166.0527m/z	166.053	0.71635	pos	2-oxo-4-methylthio-butanoic acid	LMFA01060170	Lipids and lipid-like molecules	Fatty Acyls	Fatty Acids and Conjugates	M+NH4	C5H8O3S	37.1	0	-3.41634	13.1276
1.83_141.0563m/z	141.056	1.82912	pos	hept-2-enedioic acid	LMFA01031011	Lipids and lipid-like molecules	Fatty Acyls	Fatty Acids and Conjugates	M+H-H2O	C7H10O4	37.1	0	10.4918	9.41222
1.98_233.1514m/z	233.151	1.98393	pos	3E,5E-tridecadienoic acid	LMFA01030244	Lipids and lipid-like molecules	Fatty Acyls	Fatty Acids and Conjugates	M+Na	C13H22O2	37.1	0	0.724796	14.7135
10.75_276.2217m/z	276.222	10.7549	pos	3-methyl-tridecanedioic acid	LMFA01170016	Lipids and lipid-like molecules	Fatty Acyls	Fatty Acids and Conjugates	M+NH4	C14H26O4	37.1	18.9	18.3281	7.55267
2.77_267.1721m/z	267.172	2.77022	pos	Myristic acid	LMFA01010014	Lipids and lipid-like molecules	Fatty Acyls	Fatty Acids and Conjugates	M+K	C14H28O2	37.1	0	0.0351477	20.9895
3.37_551.5414m/z	551.541	3.3709	neg	Hydroxyphthioceranic acid (C36)	LMFA01020323	Lipids and lipid-like molecules	Fatty Acyls	Fatty Acids and Conjugates	M-H	C36H72O3	37.1	0	1.04486	249.357
4.05_349.2716m/z	349.272	4.04632	pos	19-oxo-eicosanoic acid	LMFA01060132	Lipids and lipid-like molecules	Fatty Acyls	Fatty Acids and Conjugates	M+Na	C20H38O3	37.1	0	0.718404	215.173
0.58_165.0531m/z	165.053	0.5762	pos	7-hydroxy-5-heptynoic acid	LMFA01050262	Lipids and lipid-like molecules	Fatty Acyls	Fatty Acids and Conjugates	M+Na	C7H10O3	37	0	6.23162	21.2907
13.73_185.1166m/z	185.117	13.725	pos	(E)-10-Oxo-8-decenoic acid	LMFA01030949	Lipids and lipid-like molecules	Fatty Acyls	Fatty Acids and Conjugates	M+H	C10H16O3	37	0	-3.55463	40.3507
12.36_114.0923m/z	114.092	12.3567	pos	2-Amino-4-methylpentanoic acid	LMFA01100048	Lipids and lipid-like molecules	Fatty Acyls	Fatty Acids and Conjugates	M+H-H2O	C6H13NO2	36.9	0	7.50015	43.6946
0.67_128.0717m/z	128.072	0.667683	pos	3-oxo-5S-amino-hexanoic acid	LMFA01060173	Lipids and lipid-like molecules	Fatty Acyls	Fatty Acids and Conjugates	M+H-H2O	C6H11NO3	36.8	0	7.62821	19.9399
1.02_219.1377m/z	219.138	1.01917	pos	5,7,9,11,13-tetradecapentaenoic acid	34922	Lipids and lipid-like molecules	Fatty Acyls	Fatty Acids and Conjugates	M+H	C14H18O2	36.8	0	-1.38803	26.7792
0.97_168.0682m/z	168.068	0.970667	pos	(±)-2-Hydroxy-4-(methylthio)butanoic acid	HMDB0037115	Lipids and lipid-like molecules	Fatty Acyls	Fatty acids and conjugates	M+NH4	C5H10O3S	36.7	0	-4.86608	18.722
7.09_171.1036m/z	171.104	7.08735	neg	7-methyl-6-oxo-octanoic acid	LMFA01060157	Lipids and lipid-like molecules	Fatty Acyls	Fatty Acids and Conjugates	M-H	C9H16O3	36.7	0	5.55874	4.1396
0.66_221.0317m/z	221.032	0.662067	neg	(4S,5S)-4,5-dihydroxy-2,6-dioxohexanoic acid	LMFA01050449	Lipids and lipid-like molecules	Fatty Acyls	Fatty Acids and Conjugates	M+FA-H	C6H8O6	36.6	0	8.28523	21.4838
0.72_292.1490m/z	292.149	0.71635	pos	Tetranor-8-NO2-CLA	LMFA01120009	Lipids and lipid-like molecules	Fatty Acyls	Fatty Acids and Conjugates	M+Na	C14H23NO4	36.6	0	-10.8254	109.121
3.64_293.2285m/z	293.229	3.64217	pos	2,2-difluoro-hexadecanoic acid	35918	Lipids and lipid-like molecules	Fatty Acyls	Fatty Acids and Conjugates	M+H	C16H30F2O2	36.6	0	-0.469933	20.377
13.16_171.1027m/z	171.103	13.1644	pos	Dendryphiellic acid B	LMFA01020399	Lipids and lipid-like molecules	Fatty Acyls	Fatty Acids and Conjugates	M+H	C9H14O3	36.5	0	6.54465	18.579
13.92_128.1082m/z	128.108	13.9169	pos	2R-aminoheptanoic acid	LMFA01100013	Lipids and lipid-like molecules	Fatty Acyls	Fatty Acids and Conjugates	M+H-H2O	C7H15NO2	36.5	0	8.51848	8.15158
5.81_155.1089m/z	155.109	5.80517	neg	2-hydroxy pelargonic acid	LMFA01050024	Lipids and lipid-like molecules	Fatty Acyls	Fatty Acids and Conjugates	M-H2O-H	C9H18O3	36.5	0	6.63363	28.2152
0.73_229.1583m/z	229.158	0.733017	pos	4-[5]-ladderane-butanoic acid	LMFA01140011	Lipids and lipid-like molecules	Fatty Acyls	Fatty Acids and Conjugates	M+H-H2O	C16H22O2	36.3	0	-1.5572	28.3355
0.87_161.0442m/z	161.044	0.867067	neg	3-methyl-2-oxo-butanoic acid	LMFA01020274	Lipids and lipid-like molecules	Fatty Acyls	Fatty Acids and Conjugates	M+FA-H	C5H8O3	36.3	0	-11.8217	4.34839
1.08_262.1384m/z	262.138	1.08017	pos	(2S,4S)-Pinnatanine	LMFA01050445	Lipids and lipid-like molecules	Fatty Acyls	Fatty Acids and Conjugates	M+NH4	C10H16N2O5	36.3	0	-5.50742	13.1733
1.49_286.1802m/z	286.18	1.4888	pos	5,8,11,14-Octadecatetraynoic acid	LMFA01030736	Lipids and lipid-like molecules	Fatty Acyls	Fatty Acids and Conjugates	M+NH4	C18H20O2	36.3	0	0.129562	16.4012
3.36_399.2662m/z	399.266	3.35968	pos	12-[3]-ladderane-dodecanoic acid	LMFA01140014	Lipids and lipid-like molecules	Fatty Acyls	Fatty Acids and Conjugates	M+K	C24H40O2	36.3	5.58	0.706396	19.3456
4.27_197.1199m/z	197.12	4.27263	pos	11-oxo-undeca-5,9-dienoic acid	LMFA01060221	Lipids and lipid-like molecules	Fatty Acyls	Fatty Acids and Conjugates	M+H	C11H16O3	36.3	0	13.7857	22.1343
12.94_111.1180m/z	111.118	12.9445	pos	oct-1-en-3S-ol	LMFA01050367	Lipids and lipid-like molecules	Fatty Acyls	Fatty Acids and Conjugates	M+H-H2O	C8H16O	36.2	0	9.28764	48.9071
2.56_366.2042m/z	366.204	2.5594	pos	10-nitro-9E-octadecenoic acid	LMFA01120003	Lipids and lipid-like molecules	Fatty Acyls	Fatty Acids and Conjugates	M+K	C18H33NO4	36.2	0	0.150924	18.5695
0.65_132.1033m/z	132.103	0.6527	pos	3-methyl-2Z-pentenoic acid	LMFA01020114	Lipids and lipid-like molecules	Fatty Acyls	Fatty Acids and Conjugates	M+NH4	C6H10O2	36.1	0	12.0612	18.4695
0.72_124.0409m/z	124.041	0.71635	pos	2-aminomuconic acid semialdehyde	LMFA01060191	Lipids and lipid-like molecules	Fatty Acyls	Fatty Acids and Conjugates	M+H-H2O	C6H7NO3	36.1	0	11.5001	26.1076
0.72_130.0879m/z	130.088	0.71635	pos	(2R,3R,4R)-2-Amino-4-hydroxy-3-methylpentanoic acid	LMFA01050440	Lipids and lipid-like molecules	Fatty Acyls	Fatty Acids and Conjugates	M+H-H2O	C6H13NO3	36.1	0	11.4179	56.3324
0.67_144.0674m/z	144.067	0.667683	pos	Aminoadipic acid	LMFA01170098	Lipids and lipid-like molecules	Fatty Acyls	Fatty Acids and Conjugates	M+H-H2O	C6H11NO4	36	0	11.5899	28.385
1.71_161.0465m/z	161.047	1.70562	pos	2-dehydro-3-deoxy-D-gluconic acid	LMFA01050475	Lipids and lipid-like molecules	Fatty Acyls	Fatty Acids and Conjugates	M+H-H2O	C6H10O6	36	0	11.6058	16.0976
3.36_243.1372m/z	243.137	3.35968	pos	6E,8E,14Z-Hexadecatriene-10,12-diynoic acid	LMFA01030705	Lipids and lipid-like molecules	Fatty Acyls	Fatty Acids and Conjugates	M+H	C16H18O2	36	0	-3.1562	12.4796
4.76_147.0669m/z	147.067	4.7606	pos	(R)-4-Dehydropantoate	LMFA01050458	Lipids and lipid-like molecules	Fatty Acyls	Fatty Acids and Conjugates	M+H	C6H10O4	36	0	11.8237	18.0847
7.69_318.2857m/z	318.286	7.68893	pos	18-fluoro-9E-octadecenoic acid	LMFA01090036	Lipids and lipid-like molecules	Fatty Acyls	Fatty Acids and Conjugates	M+NH4	C18H33FO2	35.9	5.29	17.9153	20.2303
8.29_269.2156m/z	269.216	8.29072	pos	Thapsic acid	LMFA01170022	Lipids and lipid-like molecules	Fatty Acyls	Fatty Acids and Conjugates	M+H-H2O	C16H30O4	35.9	12.4	15.7136	16.3659
0.75_143.0359m/z	143.036	0.750517	pos	3-oxo-adipic acid	LMFA01170096	Lipids and lipid-like molecules	Fatty Acyls	Fatty Acids and Conjugates	M+H-H2O	C6H8O5	35.8	0	12.6703	7.73692
17.12_112.9861m/z	112.986	17.1179	neg	2-hydroxy-2-butenedioic acid	LMFA01170061	Lipids and lipid-like molecules	Fatty Acyls	Fatty Acids and Conjugates	M-H2O-H	C4H4O5	35.8	0	-14.8433	54.784
4.10_155.0721m/z	155.072	4.10332	pos	4,7-dioxo-octanoic acid	LMFA01060156	Lipids and lipid-like molecules	Fatty Acyls	Fatty Acids and Conjugates	M+H-H2O	C8H12O4	35.8	0	10.7701	10.2665
0.97_140.0363m/z	140.036	0.970667	pos	2-amino-muconic acid	LMFA01170082	Lipids and lipid-like molecules	Fatty Acyls	Fatty Acids and Conjugates	M+H-H2O	C6H7NO4	35.7	0	13.2376	41.9491
1.84_157.0517m/z	157.052	1.84462	pos	3-oxopimelic acid	LMFA01170069	Lipids and lipid-like molecules	Fatty Acyls	Fatty Acids and Conjugates	M+H-H2O	C7H10O5	35.7	0	12.3924	20.5221
0.68_144.1036m/z	144.104	0.68335	pos	3-heptynoic acid	LMFA01030488	Lipids and lipid-like molecules	Fatty Acyls	Fatty Acids and Conjugates	M+NH4	C7H10O2	35.6	0	13.3484	28.7756
1.98_135.0458m/z	135.046	1.98393	pos	6Z-Octene-2,4-diynoic acid	LMFA01030744	Lipids and lipid-like molecules	Fatty Acyls	Fatty Acids and Conjugates	M+H	C8H6O2	35.6	0	12.7736	9.25746
2.36_151.0408m/z	151.041	2.36092	pos	2-Hydroxy-4-(methylthio)butanoic acid	LMFA01050480	Lipids and lipid-like molecules	Fatty Acyls	Fatty Acids and Conjugates	M+H	C5H10O3S	35.6	0	-10.4757	15.1721
7.75_112.9859m/z	112.986	7.75492	neg	Oxalacetic acid	LMFA01170120	Lipids and lipid-like molecules	Fatty Acyls	Fatty Acids and Conjugates	M-H2O-H	C4H4O5	35.6	0	-16.258	811.968
9.25_127.1135m/z	127.113	9.25	pos	4-ethyl-hexanoic acid	LMFA01020149	Lipids and lipid-like molecules	Fatty Acyls	Fatty Acids and Conjugates	M+H-H2O	C8H16O2	35.6	0	12.1832	5.11166
0.77_159.0675m/z	159.068	0.76835	pos	3-propylmalic acid	LMFA01170064	Lipids and lipid-like molecules	Fatty Acyls	Fatty Acids and Conjugates	M+H-H2O	C7H12O5	35.5	0	13.2139	9.74126
4.16_180.0892m/z	180.089	4.1598	pos	(R)-2-ethylmalic acid	LMFA01050454	Lipids and lipid-like molecules	Fatty Acyls	Fatty Acids and Conjugates	M+NH4	C6H10O5	35.3	0	15.6903	12.7308
1.95_329.1839m/z	329.184	1.95227	pos	9-chloro-10-hydroxy-hexadecanoic acid	35919	Lipids and lipid-like molecules	Fatty Acyls	Fatty Acids and Conjugates	M+Na	C16H31ClO3	35.2	0	-4.9372	29.6982
2.89_183.0991m/z	183.099	2.89472	pos	3-Hydroxyvalproic acid	HMDB0013899	Lipids and lipid-like molecules	Fatty Acyls	Fatty acids and conjugates	M+Na	C8H16O3	35.2	0	-0.637404	23.7491
12.90_192.1618m/z	192.162	12.897	pos	8R-hydroxy-nonanoic acid	LMFA01050275	Lipids and lipid-like molecules	Fatty Acyls	Fatty Acids and Conjugates	M+NH4	C9H18O3	35.1	0	13.8499	8.61697
2.48_159.0679m/z	159.068	2.48408	pos	2-isopropyl-malic acid	LMFA01170083	Lipids and lipid-like molecules	Fatty Acyls	Fatty Acids and Conjugates	M+H-H2O	C7H12O5	35.1	0	15.5624	19.2457
3.33_419.2326m/z	419.233	3.32935	pos	methyl 8-[3,5-epidioxy-2-(3-hydroperoxy-1-pentenyl)-cyclopentyl]-octanoate	LMFA01040054	Lipids and lipid-like molecules	Fatty Acyls	Fatty Acids and Conjugates	M+Na	C22H36O6	35.1	0	-19.823	14.2143
4.26_159.0680m/z	159.068	4.25847	pos	2,3-dimethyl-3-hydroxy-glutaric acid	LMFA01170081	Lipids and lipid-like molecules	Fatty Acyls	Fatty Acids and Conjugates	M+H-H2O	C7H12O5	35.1	0	15.8586	22.7554
2.06_371.2338m/z	371.234	2.0631	pos	Adrenic Acid	LMFA01030178	Lipids and lipid-like molecules	Fatty Acyls	Fatty Acids and Conjugates	M+K	C22H36O2	35	0.188	-2.76282	27.1829
2.39_145.0524m/z	145.052	2.39208	pos	2,3-dimethylmalic acid	LMFA01050470	Lipids and lipid-like molecules	Fatty Acyls	Fatty Acids and Conjugates	M+H-H2O	C6H10O5	35	0	17.5173	16.4486
1.36_118.0885m/z	118.089	1.35832	pos	2S-amino-pentanoic acid	LMFA01100041	Lipids and lipid-like molecules	Fatty Acyls	Fatty Acids and Conjugates	M+H	C5H11NO2	34.9	0	19.5731	19.5746
13.90_228.1981m/z	228.198	13.9034	pos	3Z,5E-tridecadienoic acid	LMFA01030245	Lipids and lipid-like molecules	Fatty Acyls	Fatty Acids and Conjugates	M+NH4	C13H22O2	34.9	0	11.129	11.0808
3.18_373.2493m/z	373.249	3.17653	pos	7,10,13-docosatrienoic acid	LMFA01030161	Lipids and lipid-like molecules	Fatty Acyls	Fatty Acids and Conjugates	M+K	C22H38O2	34.9	0	-3.2197	20.6382
0.65_208.0848m/z	208.085	0.6527	pos	2,4-dihydroxy-2-heptenedioc acid	LMFA01170062	Lipids and lipid-like molecules	Fatty Acyls	Fatty Acids and Conjugates	M+NH4	C7H10O6	34.8	0	17.2627	25.8104
17.09_192.1622m/z	192.162	17.0878	pos	9-hydroxy pelargonic acid	LMFA01050028	Lipids and lipid-like molecules	Fatty Acyls	Fatty Acids and Conjugates	M+NH4	C9H18O3	34.8	0	15.754	11.3967
3.13_269.0725m/z	269.072	3.12953	pos	Corticrocin	LMFA01031041	Lipids and lipid-like molecules	Fatty Acyls	Fatty Acids and Conjugates	M+Na	C14H14O4	34.8	0	-24.2853	18.9143
13.78_575.5156m/z	575.516	13.7788	pos	Phthioceranic acid (C36)	LMFA01020299	Lipids and lipid-like molecules	Fatty Acyls	Fatty Acids and Conjugates	M+K	C36H72O2	34.7	0	-1.47864	151.93
4.43_176.0730m/z	176.073	4.42695	pos	Dehydromatricaric acid	LMFA01031042	Lipids and lipid-like molecules	Fatty Acyls	Fatty Acids and Conjugates	M+NH4	C10H6O2	34.7	0	15.2614	12.2399
3.52_212.0947m/z	212.095	3.52385	pos	2E,4E,6E,8E-Decatetraenedioic acid	LMFA01170005	Lipids and lipid-like molecules	Fatty Acyls	Fatty Acids and Conjugates	M+NH4	C10H10O4	34.6	0	15.3088	8.16686
5.48_265.2108m/z	265.211	5.4849	pos	Pentadecylic acid	LMFA01010015	Lipids and lipid-like molecules	Fatty Acyls	Fatty Acids and Conjugates	M+Na	C15H30O2	34.3	0	-12.2281	93.5247
12.91_228.1989m/z	228.199	12.9106	pos	3-tridecynoic acid	LMFA01030596	Lipids and lipid-like molecules	Fatty Acyls	Fatty Acids and Conjugates	M+NH4	C13H22O2	34.2	0	14.8858	35.1078
16.65_221.1568m/z	221.157	16.6457	pos	7-oxo-11E,13-Tetradecadienoic acid	LMFA01060185	Lipids and lipid-like molecules	Fatty Acyls	Fatty Acids and Conjugates	M+H-H2O	C14H22O3	34.2	0	13.2754	7.86971
2.17_224.0952m/z	224.095	2.17293	pos	methyl 10-hydroxy-8,9-epoxy-2Z-decen-4,6-diynoate	LMFA01070034	Lipids and lipid-like molecules	Fatty Acyls	Fatty Acids and Conjugates	M+NH4	C11H10O4	34.2	0	16.851	24.8523
8.91_207.1774m/z	207.177	8.90752	pos	2E,4E-tetradecadienoic acid	LMFA01030252	Lipids and lipid-like molecules	Fatty Acyls	Fatty Acids and Conjugates	M+H-H2O	C14H24O2	34.2	0	13.6448	16.177
2.33_155.0348m/z	155.035	2.32975	pos	3-hydroxy-3-methyl-2-oxo-butanoic acid	LMFA01020277	Lipids and lipid-like molecules	Fatty Acyls	Fatty Acids and Conjugates	M+Na	C5H8O4	34.1	0	24.9213	8.3198
13.32_228.1992m/z	228.199	13.3163	pos	4-tridecynoic acid	LMFA01030597	Lipids and lipid-like molecules	Fatty Acyls	Fatty Acids and Conjugates	M+NH4	C13H22O2	34	0	16.2024	16.7206
5.16_221.1571m/z	221.157	5.15958	pos	3-(3,4-dimethyl-5-pentylfuran-2-yl)-propanoic acid	LMFA01150023	Lipids and lipid-like molecules	Fatty Acyls	Fatty Acids and Conjugates	M+H-H2O	C14H22O3	34	0	14.5495	12.4474
5.17_346.2695m/z	346.269	5.17342	pos	DHA	LMFA01030185	Lipids and lipid-like molecules	Fatty Acyls	Fatty Acids and Conjugates	M+NH4	C22H32O2	34	0	-13.9517	105.713
11.48_207.1778m/z	207.178	11.4782	pos	3Z,5E-tetradecadienoic acid	LMFA01030254	Lipids and lipid-like molecules	Fatty Acyls	Fatty Acids and Conjugates	M+H-H2O	C14H24O2	33.9	0	15.5356	10.9184
13.40_228.1993m/z	228.199	13.4041	pos	5-tridecynoic acid	LMFA01030598	Lipids and lipid-like molecules	Fatty Acyls	Fatty Acids and Conjugates	M+NH4	C13H22O2	33.9	0	16.7512	10.9755
2.96_207.1778m/z	207.178	2.95772	pos	3,4-tetradecadienoic acid	LMFA01030253	Lipids and lipid-like molecules	Fatty Acyls	Fatty Acids and Conjugates	M+H-H2O	C14H24O2	33.9	0	15.2837	6.94296
0.72_174.0808m/z	174.081	0.71635	pos	2-amino-2,3,7-trideoxy-D-lyxo-hept-6-ulosonic acid	LMFA01050473	Lipids and lipid-like molecules	Fatty Acyls	Fatty Acids and Conjugates	M+H-H2O	C7H13NO5	33.6	0	24.5328	109.257
12.95_228.1997m/z	228.2	12.9513	pos	6-tridecynoic acid	LMFA01030599	Lipids and lipid-like molecules	Fatty Acyls	Fatty Acids and Conjugates	M+NH4	C13H22O2	33.6	0	18.512	24.7832
2.71_207.1781m/z	207.178	2.70923	pos	3Z,5Z-tetradecadienoic acid	LMFA01030255	Lipids and lipid-like molecules	Fatty Acyls	Fatty Acids and Conjugates	M+H-H2O	C14H24O2	33.6	0	16.9397	13.5287
12.99_228.1998m/z	228.2	12.9853	pos	7-tridecynoic acid	LMFA01030600	Lipids and lipid-like molecules	Fatty Acyls	Fatty Acids and Conjugates	M+NH4	C13H22O2	33.5	0	18.9847	22.43
1.74_283.1589m/z	283.159	1.73578	pos	3,4-dimethyl-5-carboxyethyl-2-furanhexanoic acid	LMFA01150061	Lipids and lipid-like molecules	Fatty Acyls	Fatty Acids and Conjugates	M+H	C15H22O5	33.3	0	17.2843	10.9341
10.82_249.1894m/z	249.189	10.8163	pos	10,11-epoxy-3,7,11-trimethyl-2E,6E-tridecadienoic acid	LMFA01020279	Lipids and lipid-like molecules	Fatty Acyls	Fatty Acids and Conjugates	M+H-H2O	C16H26O3	33.3	0	16.7447	6.74798
14.00_228.2001m/z	228.2	14.0008	pos	8-tridecynoic acid	LMFA01030601	Lipids and lipid-like molecules	Fatty Acyls	Fatty Acids and Conjugates	M+NH4	C13H22O2	33.3	0	20.334	25.5665
13.17_228.2002m/z	228.2	13.1678	pos	11-tridecynoic acid	LMFA01030604	Lipids and lipid-like molecules	Fatty Acyls	Fatty Acids and Conjugates	M+NH4	C13H22O2	33.2	0	20.751	21.4539
10.93_304.2532m/z	304.253	10.9328	pos	9-hydroxy-16-oxo-hexadecanoic acid	LMFA01170059	Lipids and lipid-like molecules	Fatty Acyls	Fatty Acids and Conjugates	M+NH4	C16H30O4	33.1	0	17.2322	22.6994
1.74_371.3200m/z	371.32	1.73578	pos	3-Acetoxy-eicosanoic acid	LMFA01050546	Lipids and lipid-like molecules	Fatty Acyls	Fatty Acids and Conjugates	M+H	C22H42O4	33	0	12.046	9.02684
1.55_271.2683m/z	271.268	1.55097	pos	Anteisoheptadecanoic acid	LMFA01020011	Lipids and lipid-like molecules	Fatty Acyls	Fatty Acids and Conjugates	M+H	C17H34O2	32.7	0	19.2012	9.16427
14.25_227.1699m/z	227.17	14.2485	pos	4-methyl-dodecanedioic acid	LMFA01170012	Lipids and lipid-like molecules	Fatty Acyls	Fatty Acids and Conjugates	M+H-H2O	C13H24O4	32.7	0	23.2595	12.7132
7.41_246.2480m/z	246.248	7.41228	pos	3R,5S-Dimethyldodecanoic acid	LMFA01010053	Lipids and lipid-like molecules	Fatty Acyls	Fatty Acids and Conjugates	M+NH4	C14H28O2	32.7	0	22.8276	14.3853
1.02_220.1567m/z	220.157	1.01917	pos	2,6-Dimethyl-1,8-octanedioic acid	LMFA01170129	Lipids and lipid-like molecules	Fatty Acyls	Fatty Acids and Conjugates	M+NH4	C10H18O4	32.6	0	11.8609	22.4207
8.66_449.3923m/z	449.392	8.65887	pos	Mycolipanolic acid (C27)	LMFA01020334	Lipids and lipid-like molecules	Fatty Acyls	Fatty Acids and Conjugates	M+Na	C27H54O3	32.6	0	-9.98642	22.4957
11.96_371.3211m/z	371.321	11.9601	pos	Phellogenic acid	LMFA01170037	Lipids and lipid-like molecules	Fatty Acyls	Fatty Acids and Conjugates	M+H	C22H42O4	32.5	0	14.9533	12.7718
3.11_197.0826m/z	197.083	3.11403	pos	Suberic acid	LMFA01170001	Lipids and lipid-like molecules	Fatty Acyls	Fatty Acids and Conjugates	M+Na	C8H14O4	32.3	0	23.8721	18.8686
12.94_304.2548m/z	304.255	12.9376	pos	10-hydroxy-16-oxo-hexadecanoic acid	LMFA01170060	Lipids and lipid-like molecules	Fatty Acyls	Fatty Acids and Conjugates	M+NH4	C16H30O4	32.2	0	23.0653	52.9244
17.12_116.9725m/z	116.972	17.1152	pos	2-chloro-acetic acid	LMFA01090068	Lipids and lipid-like molecules	Fatty Acyls	Fatty Acids and Conjugates	M+Na	C2H3ClO2	32.2	0	11.8347	33.7651
12.55_192.1619m/z	192.162	12.5502	pos	8-hydroxy-nonanoic acid	LMFA01050231	Lipids and lipid-like molecules	Fatty Acyls	Fatty Acids and Conjugates	M+NH4	C9H18O3	31.9	0	14.4681	91.1192
13.92_732.5756m/z	732.576	13.9169	pos	DG(11D5/9M5/0:0)	HMDB0116386	Lipids and lipid-like molecules	Fatty Acyls	Fatty acids and conjugates	M+NH4	C44H74O7	31.6	0	-2.38104	755.673
6.75_305.2547m/z	305.255	6.74982	pos	Arachidonic acid	LMFA01030001	Lipids and lipid-like molecules	Fatty Acyls	Fatty Acids and Conjugates	M+H	C20H32O2	31.5	0	23.5775	3.42831
2.64_575.5813m/z	575.581	2.63845	neg	Hydroxyphthioceranic acid (C39)	LMFA01020325	Lipids and lipid-like molecules	Fatty Acyls	Fatty Acids and Conjugates	M-H2O-H	C39H78O3	31.4	0	6.87495	10.9109
2.05_399.2382m/z	399.238	2.04743	pos	methyl 9,10-Epoxy-11,13-docosadiynoate	LMFA01070038	Lipids and lipid-like molecules	Fatty Acyls	Fatty Acids and Conjugates	M+K	C23H36O3	30.9	0	23.8622	15.9174
3.49_505.5275m/z	505.528	3.49385	pos	Ceroplastic acid	LMFA01010035	Lipids and lipid-like molecules	Fatty Acyls	Fatty Acids and Conjugates	M+H-H2O	C35H70O2	30.8	0	-12.9834	7.96846
12.04_324.2227m/z	324.223	12.0425	pos	9-hydroxy-10-chloro-hexadecanoic acid	LMFA01090054	Lipids and lipid-like molecules	Fatty Acyls	Fatty Acids and Conjugates	M+NH4	C16H31ClO3	30.7	3.62	-23.8338	41.1732
1.83_202.1423m/z	202.142	1.82912	pos	9-oxo-2Z-decenoic acid	LMFA01060083	Lipids and lipid-like molecules	Fatty Acyls	Fatty Acids and Conjugates	M+NH4	C10H16O3	30.5	0	-8.18048	5.48634
11.87_371.3215m/z	371.321	11.8727	pos	26:4(11Z,14Z,17Z,20Z)	LMFA01030824	Lipids and lipid-like molecules	Fatty Acyls	Fatty Acids and Conjugates	M+H-H2O	C26H44O2	30.4	0	-24.0725	14.7782
10.48_192.1612m/z	192.161	10.4847	pos	7-hydroxy pelargonic acid	LMFA01050027	Lipids and lipid-like molecules	Fatty Acyls	Fatty Acids and Conjugates	M+NH4	C9H18O3	30	0	10.3539	14.6513
4.90_440.2486m/z	440.249	4.89877	pos	1-Octen-3-yl primeveroside	LMFA13010064	Lipids and lipid-like molecules	Fatty Acyls	Fatty acyl glycosides	M+NH4	C19H34O10	52.3	67.8	-0.926266	158.774
3.15_317.1199m/z	317.12	3.1452	pos	Ethyl 3-O-beta-D-glucopyranosyl-butanoate	LMFA13010042	Lipids and lipid-like molecules	Fatty Acyls	Fatty acyl glycosides	M+Na	C12H22O8	49.9	57.9	-2.58124	395.011
1.96_380.1565m/z	380.156	1.95617	neg	(R)-Pantothenic acid 4'-O-b-D-glucoside	HMDB0033965	Lipids and lipid-like molecules	Fatty Acyls	Fatty acyl glycosides	M-H	C15H27NO10	48.1	46.5	0.613572	96.3338
7.52_367.1237m/z	367.124	7.5216	pos	1-O-alpha-D-Glucopyranosyl-D-mannitol	LMFA13010063	Lipids and lipid-like molecules	Fatty Acyls	Fatty acyl glycosides	M+Na	C12H24O11	46.8	46.2	7.58083	24.2001
4.80_332.1896n	350.223	4.8021	pos	2,6-Dimethyl-6-O-beta-D-quinovopyranosyl-7-octadecenoic acid	LMFA13010036	Lipids and lipid-like molecules	Fatty Acyls	Fatty acyl glycosides	M+H, M+NH4	C16H28O7	46.2	59	18.3121	62.7569
3.97_385.1141m/z	385.114	3.97087	neg	6-(2-benzyl-3-oxopropoxy)-3,4,5-trihydroxyoxane-2-carboxylic acid	HMDB0133636	Lipids and lipid-like molecules	Fatty Acyls	Fatty acyl glycosides	M+FA-H	C16H20O8	44.3	29.2	0.129376	68.2104
5.18_417.2129m/z	417.213	5.17913	neg	9-Hydroxy-7-megastigmen-3-one glucoside	HMDB0040701	Lipids and lipid-like molecules	Fatty Acyls	Fatty acyl glycosides	M+FA-H	C19H32O7	43.5	33.2	-0.293478	38.0135
15.07_587.4819m/z	587.482	15.073	pos	1-(O-alpha-D-glucopyranosyl)-(1,3R,27R)-octaconsanetriol	LMFA13010009	Lipids and lipid-like molecules	Fatty Acyls	Fatty acyl glycosides	M+H-H2O	C34H68O8	43.3	35.2	-10.3043	1499.12
4.09_433.2076m/z	433.208	4.09253	neg	9,13-Dihydroxy-4-megastigmen-3-one 9-glucoside	HMDB0036318	Lipids and lipid-like molecules	Fatty Acyls	Fatty acyl glycosides	M+FA-H	C19H32O8	42.9	23.8	-0.900871	110.954
3.17_387.1666m/z	387.167	3.16775	neg	Tuberonic acid glucoside	LMFA13010032	Lipids and lipid-like molecules	Fatty Acyls	Fatty acyl glycosides	M-H	C18H28O9	42.7	22.5	1.43139	109.914
3.30_431.1921m/z	431.192	3.30292	neg	Corchoionol C 9-glucoside	HMDB0029772	Lipids and lipid-like molecules	Fatty Acyls	Fatty acyl glycosides	M+FA-H	C19H30O8	42.6	21.9	-0.314051	18.7712
4.62_540.2999m/z	540.3	4.62212	pos	7,8-Dihydro-3b,6a-dihydroxy-alpha-ionol 9-[apiosyl-(1->6)-glucoside]	HMDB0041579	Lipids and lipid-like molecules	Fatty Acyls	Fatty acyl glycosides	M+NH4	C24H42O12	42.2	22.8	-2.92728	157.29
5.30_414.1958m/z	414.196	5.30358	pos	1-(3-Methylbutanoyl)-6-apiosylglucose	HMDB0039953	Lipids and lipid-like molecules	Fatty Acyls	Fatty acyl glycosides	M+NH4	C16H28O11	41.6	17	-3.03946	26.5869
8.13_362.1669m/z	362.167	8.1269	pos	Melibiitol	HMDB0006791	Lipids and lipid-like molecules	Fatty Acyls	Fatty acyl glycosides	M+NH4	C12H24O11	41.5	15.9	3.59974	84.0309
5.19_373.2288m/z	373.229	5.18708	pos	(3S,5R,6S,7E,9x)-7-Megastigmene-3,6,9-triol 9-glucoside	LMFA13010057	Lipids and lipid-like molecules	Fatty Acyls	Fatty acyl glycosides	M+H-H2O	C19H34O8	41.1	28.3	17.2451	25.0883
5.11_425.1087m/z	425.109	5.10913	neg	6-[3,4-dihydroxy-4-(1-oxo-1H-isochromen-3-yl)butoxy]-3,4,5-trihydroxyoxane-2-carboxylic acid	HMDB0130085	Lipids and lipid-like molecules	Fatty Acyls	Fatty acyl glycosides	M-H	C19H22O11	41	15.7	-0.530413	202.601
5.40_517.2293m/z	517.229	5.40478	neg	6S,9R-Dihydroxy-4,7E-megastigmadien-3-one 9-[apiosyl-(1->6)-glucoside]	HMDB0029773	Lipids and lipid-like molecules	Fatty Acyls	Fatty acyl glycosides	M-H	C24H38O12	39.9	18.2	0.419729	27.5141
0.62_294.0845m/z	294.085	0.619917	neg	(S)-malyl alpha-D-glucosaminide	LMFA13010058	Lipids and lipid-like molecules	Fatty Acyls	Fatty acyl glycosides	M-H	C10H17NO9	39.1	14	5.01576	26.2536
3.63_457.2554m/z	457.255	3.62752	pos	Palmitoyl glucuronide	HMDB0010331	Lipids and lipid-like molecules	Fatty Acyls	Fatty acyl glycosides	M+K	C22H42O7	38.7	0	-1.87512	19.8991
3.64_392.2261m/z	392.226	3.64217	pos	6-Epi-7-isocucurbic acid glucoside	86489	Lipids and lipid-like molecules	Fatty Acyls	Fatty acyl glycosides	M+NH4	C18H30O8	37.5	0	-4.70168	14.9044
2.79_293.1245m/z	293.125	2.78762	neg	(E)-2-Methyl-2-buten-1-ol O-beta-D-Glucopyranoside	HMDB0033064	Lipids and lipid-like molecules	Fatty Acyls	Fatty acyl glycosides	M+FA-H	C11H20O6	37.3	0.669	1.39626	21.6949
3.25_293.0882m/z	293.088	3.24892	neg	1-O-(3R,4-dihydroxy-2-methylene-butanoyl)-beta-D-glucopyranose	LMFA13010038	Lipids and lipid-like molecules	Fatty Acyls	Fatty acyl glycosides	M-H	C11H18O9	37	0	1.42549	13.9709
0.63_282.0944m/z	282.094	0.633533	pos	Osmaronin	88696	Lipids and lipid-like molecules	Fatty Acyls	Fatty acyl glycosides	M+Na	C11H17NO6	36.6	0	-1.52518	112.369
0.60_317.1195m/z	317.119	0.5952	pos	Ethyl (S)-3-hydroxybutyrate glucoside	87869	Lipids and lipid-like molecules	Fatty Acyls	Fatty acyl glycosides	M+Na	C12H22O8	36.2	0	-4.0816	40.3063
0.78_429.1879m/z	429.188	0.78485	pos	7,8-Dihydro-3b,6a-dihydroxy-alpha-ionol 9-glucoside	95958	Lipids and lipid-like molecules	Fatty Acyls	Fatty acyl glycosides	M+K	C19H34O8	35.6	0	-1.52051	10.4175
3.00_378.2101m/z	378.21	3.00472	pos	1-O-(8R-hydroxy-8-methyl-3Z,9-decadienoyl)-beta-D-glucopyranose	LMFA13010039	Lipids and lipid-like molecules	Fatty Acyls	Fatty acyl glycosides	M+NH4	C17H28O8	34.9	0	-5.88251	12.0763
3.10_509.2611m/z	509.261	3.09838	pos	2-O-(beta-D-galactopyranosyl-(1->6)-beta-D-galactopyranosyl) 2S-hydroxyundecanoic acid	LMFA13010047	Lipids and lipid-like molecules	Fatty Acyls	Fatty acyl glycosides	M+H-H2O	C23H42O13	34.2	0	3.51174	18.2834
14.24_820.5442m/z	820.544	14.235	pos	3-O-(2-O-(2E-decenoyl)-alpha-L-rhamnopyranosyl-(1-2)-alpha-L-rhamnopyranosyl)-3-hydroxydecanoic acid	LMFA13030007	Lipids and lipid-like molecules	Fatty Acyls	Fatty acyl glycosides	M+NH4	C42H74O14	33.3	0	3.07548	84.1236
5.59_155.0500m/z	155.05	5.59338	pos	S-Methyl 3-methylthiobutyrate	HMDB0039843	Lipids and lipid-like molecules	Fatty Acyls	Fatty acyl thioesters	M+Na	C6H12OS	46.4	39.7	-0.445449	5679.44
1.32_223.0469m/z	223.047	1.3242	neg	Methylthiomethyl 2-methylbutanethiolate	HMDB0031714	Lipids and lipid-like molecules	Fatty Acyls	Fatty acyl thioesters	M+FA-H	C7H14OS2	39	0	0.681427	214.691
2.39_986.2270m/z	986.227	2.39208	pos	Trans-2,3-dehydrododecanoyl-CoA	HMDB0011689	Lipids and lipid-like molecules	Fatty Acyls	Fatty acyl thioesters	M+K	C33H56N7O17P3S	37.9	0	-2.98259	876.521
1.35_846.1311m/z	846.131	1.35187	neg	2-Methylacetoacetyl-CoA	HMDB0001157	Lipids and lipid-like molecules	Fatty Acyls	Fatty acyl thioesters	M-H2O-H	C26H42N7O18P3S	36.4	0	-3.57622	28.4545
3.10_213.0704m/z	213.07	3.09838	pos	Hexanethioic acid S-propyl ester	94038	Lipids and lipid-like molecules	Fatty Acyls	Fatty acyl thioesters	M+K	C9H18OS	36.3	0	-3.60387	47.1331
1.14_864.1806m/z	864.181	1.14498	pos	trans-2-Hexenoyl-CoA	HMDB0003944	Lipids and lipid-like molecules	Fatty Acyls	Fatty acyl thioesters	M+H	C27H44N7O17P3S	35.7	0	0.655896	55.713
0.80_880.1378m/z	880.138	0.7994	neg	Glutaryl-CoA	6173	Lipids and lipid-like molecules	Fatty Acyls	Fatty acyl thioesters	M-H	C26H42N7O19P3S	35.5	0	-2.03055	21.649
6.63_103.0560m/z	103.056	6.62632	pos	Lentialexin	LMFA05000672	Lipids and lipid-like molecules	Fatty Acyls	Fatty alcohols	M+H-H2O	C8H8O	53.2	82.9	14.9583	353.678
10.68_277.1842m/z	277.184	10.68	pos	Panaquinquecol 2	LMFA05000687	Lipids and lipid-like molecules	Fatty Acyls	Fatty alcohols	M+H	C17H24O3	47.5	58.4	15.723	46.8868
12.88_262.2343n	280.269	12.8801	pos	6-[3]-ladderane-1-hexanol	LMFA05000065	Lipids and lipid-like molecules	Fatty Acyls	Fatty alcohols	M+H, M+NH4	C18H30O	47.5	62.8	17.5421	556.303
4.20_177.0574m/z	177.057	4.2018	pos	Deca-4,6,8-triyne-1,1,2,3-tetraol	LMFA05000711	Lipids and lipid-like molecules	Fatty Acyls	Fatty alcohols	M+H-H2O	C10H10O4	47.4	54.2	14.4462	21.3524
9.59_258.2837m/z	258.284	9.59048	pos	9-hexadecen-1-ol	LMFA05000030	Lipids and lipid-like molecules	Fatty Acyls	Fatty alcohols	M+NH4	C16H32O	46.6	68.3	18.8941	49.5169
0.63_104.1085m/z	104.109	0.633533	pos	2Z-Penten-1-ol	LMFA05000110	Lipids and lipid-like molecules	Fatty Acyls	Fatty alcohols	M+NH4	C5H10O	45.6	46.4	17.6867	2269.48
3.92_211.1466m/z	211.147	3.91632	pos	2-Undecanol	LMFA05000621	Lipids and lipid-like molecules	Fatty Acyls	Fatty alcohols	M+K	C11H24O	45.3	34.1	4.26723	34.7733
14.59_310.3162m/z	310.316	14.5947	pos	3,7,11,15-Tetramethyl-6,10,14-hexadecatrien-1-ol	LMFA05000210	Lipids and lipid-like molecules	Fatty Acyls	Fatty alcohols	M+NH4	C20H36O	45.1	55.5	19.5439	107.439
3.76_187.1357m/z	187.136	3.7595	pos	(2xi,6xi)-7-Methyl-3-methylene-1,2,6,7-octanetetrol	LMFA05000554	Lipids and lipid-like molecules	Fatty Acyls	Fatty alcohols	M+H-H2O	C10H20O4	44.5	48.3	14.053	22.9046
7.28_202.2203m/z	202.22	7.27578	pos	5E-Dodecen-1-ol	LMFA05000146	Lipids and lipid-like molecules	Fatty Acyls	Fatty alcohols	M+NH4	C12H24O	44.3	43.4	20.5748	89.3338
10.65_253.1841m/z	253.184	10.6525	pos	Dihydromyoporone	LMFA05000650	Lipids and lipid-like molecules	Fatty Acyls	Fatty alcohols	M+H	C15H24O3	43.8	52.1	16.8266	21.6724
8.50_230.2530m/z	230.253	8.49503	pos	7E-Tetradecen-1-ol	LMFA05000176	Lipids and lipid-like molecules	Fatty Acyls	Fatty alcohols	M+NH4	C14H28O	43.7	44.1	24.4567	739.837
8.67_244.2679m/z	244.268	8.67253	pos	9-pentadecen-1-ol	LMFA05000050	Lipids and lipid-like molecules	Fatty Acyls	Fatty alcohols	M+NH4	C15H30O	43.2	41.8	19.2754	67.4912
6.95_199.1342m/z	199.134	6.94785	neg	10,11-Difluoro-8E,10E-dodecadien-1-ol	LMFA05000167	Lipids and lipid-like molecules	Fatty Acyls	Fatty alcohols	M-H2O-H	C12H20F2O	42.1	40.7	17.4486	49.7702
9.19_161.0981m/z	161.098	9.19233	pos	5,6-undecadien-8,10-diyn-1-ol	LMFA05000709	Lipids and lipid-like molecules	Fatty Acyls	Fatty alcohols	M+H	C11H12O	40.8	29	12.6695	14.9558
5.44_211.1000m/z	211.1	5.4439	pos	Depdecin	LMFA05000013	Lipids and lipid-like molecules	Fatty Acyls	Fatty alcohols	M+H-H2O	C11H16O5	40.7	32	15.4243	15.2192
8.91_277.1862m/z	277.186	8.90752	pos	Panaquinquecol 7	LMFA05000688	Lipids and lipid-like molecules	Fatty Acyls	Fatty alcohols	M+H	C17H24O3	40.7	31.5	22.9779	549.339
1.46_203.1429m/z	203.143	1.45863	pos	13-Tetradecene-1,3-diyne-6,7-diol	HMDB0039539	Lipids and lipid-like molecules	Fatty Acyls	Fatty alcohols	M+H-H2O	C14H20O2	39.7	1.17	-0.615365	88.961
1.05_241.1590m/z	241.159	1.04867	pos	Falcarinolone	LMFA05000659	Lipids and lipid-like molecules	Fatty Acyls	Fatty alcohols	M+H-H2O	C17H22O2	39.2	0.495	1.36536	269.448
4.12_136.0776m/z	136.078	4.11748	pos	2,4,6-Octatriyn-1-ol	LMFA05000606	Lipids and lipid-like molecules	Fatty Acyls	Fatty alcohols	M+NH4	C8H6O	38.8	18.8	15.9758	16.831
13.62_185.1148m/z	185.115	13.6177	pos	(3R,7R)-1,3,7-Octanetriol	89425	Lipids and lipid-like molecules	Fatty Acyls	Fatty alcohols	M+Na	C8H18O3	38.2	0	-0.0682222	43.3657
3.46_115.1123m/z	115.112	3.46385	pos	(Z)-4-Hepten-1-ol	HMDB0031405	Lipids and lipid-like molecules	Fatty Acyls	Fatty alcohols	M+H	C7H14O	37.4	0	4.85084	6.92932
6.02_442.2707m/z	442.271	6.02268	pos	Pravastatin	LMFA05000695	Lipids and lipid-like molecules	Fatty Acyls	Fatty alcohols	M+NH4	C23H36O7	37.2	30.8	-21.7838	25.4131
2.63_183.0775m/z	183.077	2.63407	pos	3-(Hydroxymethyl)-2-heptanone	LMFA05000623	Lipids and lipid-like molecules	Fatty Acyls	Fatty alcohols	M+K	C8H16O2	37.1	0	-4.83908	18.742
3.86_227.1801m/z	227.18	3.86132	pos	Panaxynol	36476	Lipids and lipid-like molecules	Fatty Acyls	Fatty alcohols	M+H-H2O	C17H24O	36.8	0	2.79591	490.759
5.05_367.2261m/z	367.226	5.05058	pos	Avocadene 2-acetate	HMDB0031044	Lipids and lipid-like molecules	Fatty Acyls	Fatty alcohols	M+K	C19H36O4	36.8	0	4.9322	555.87
9.19_277.1850m/z	277.185	9.19233	pos	Ginsenoyne K	LMFA05000664	Lipids and lipid-like molecules	Fatty Acyls	Fatty alcohols	M+H	C17H24O3	36.7	9.37	18.899	31.2271
5.16_101.0972m/z	101.097	5.15958	pos	1,5-Hexanediol	LMFA05000583	Lipids and lipid-like molecules	Fatty Acyls	Fatty alcohols	M+H-H2O	C6H14O2	36.6	0	9.38095	2.89534
1.74_259.1693m/z	259.169	1.73578	pos	Ginsenoyne C	HMDB0038994	Lipids and lipid-like molecules	Fatty Acyls	Fatty alcohols	M+H-H2O	C17H24O3	36.5	0	0.156089	45.9734
13.03_158.1551m/z	158.155	13.0294	pos	2,4-Dimethyl-2E,4E-heptadien-1-ol	LMFA05000118	Lipids and lipid-like molecules	Fatty Acyls	Fatty alcohols	M+NH4	C9H16O	36.2	0	8.59967	15.3157
5.53_111.1181m/z	111.118	5.52505	pos	oct-1-en-3-ol	LMFA05000090	Lipids and lipid-like molecules	Fatty Acyls	Fatty alcohols	M+H-H2O	C8H16O	36.1	0	9.98373	12.9063
9.74_183.0828m/z	183.083	9.73722	pos	Safynol	LMFA05000697	Lipids and lipid-like molecules	Fatty Acyls	Fatty alcohols	M+H-H2O	C13H12O2	36.1	0	11.941	18.8022
10.32_194.1199m/z	194.12	10.3178	pos	3-mercaptohexyl acetate	LMFA05000540	Lipids and lipid-like molecules	Fatty Acyls	Fatty alcohols	M+NH4	C8H16O2S	36	0	-5.57551	5.93127
13.17_153.1290m/z	153.129	13.1713	pos	2,6-dimethyl-2E,7-octadiene-1,6-diol	LMFA05000099	Lipids and lipid-like molecules	Fatty Acyls	Fatty alcohols	M+H-H2O	C10H18O2	35.8	0	9.51882	11.4331
10.68_267.1642m/z	267.164	10.68	pos	Ipomeamaronol	LMFA05000668	Lipids and lipid-like molecules	Fatty Acyls	Fatty alcohols	M+H	C15H22O4	35.5	0	19.1735	85.5859
11.65_158.1558m/z	158.156	11.6487	pos	3Z,6Z-Nonadien-1-ol	LMFA05000136	Lipids and lipid-like molecules	Fatty Acyls	Fatty alcohols	M+NH4	C9H16O	35.3	0	12.9509	19.5089
17.10_419.2550m/z	419.255	17.1017	pos	Persin	HMDB0041103	Lipids and lipid-like molecules	Fatty Acyls	Fatty alcohols	M+K	C23H40O4	34.9	0	-2.02827	11.952
0.75_241.1607m/z	241.161	0.750517	pos	1,9Z,16-heptadecatrien-4,6-diyn-3,8-diol	LMFA05000029	Lipids and lipid-like molecules	Fatty Acyls	Fatty alcohols	M+H-H2O	C17H22O2	34.8	0	7.91475	19.952
2.74_417.2418m/z	417.242	2.73957	pos	Persenone A	HMDB0036568	Lipids and lipid-like molecules	Fatty Acyls	Fatty alcohols	M+K	C23H38O4	34.4	0	4.19121	11.9047
16.34_339.2946m/z	339.295	16.3354	pos	1,2,4-Nonadecanetriol	LMFA05000577	Lipids and lipid-like molecules	Fatty Acyls	Fatty alcohols	M+Na	C19H40O3	33.5	9.77	24.2171	123.669
9.06_267.1279m/z	267.128	9.06017	pos	karalicin	LMFA05000671	Lipids and lipid-like molecules	Fatty Acyls	Fatty alcohols	M+H-H2O	C14H20O6	33.4	0.624	18.1822	25.8766
4.45_114.0923m/z	114.092	4.45497	pos	Sorbaldehyde	LMFA06000006	Lipids and lipid-like molecules	Fatty Acyls	Fatty aldehydes	M+NH4	C6H8O	52.2	78.5	10.2299	108.808
1.27_155.0481m/z	155.048	1.26832	pos	2-hydroxy caproaldehyde	LMFA06000012	Lipids and lipid-like molecules	Fatty Acyls	Fatty aldehydes	M+K	C6H12O2	50.6	70.7	10.0252	25.5401
8.40_175.1509m/z	175.151	8.39988	pos	2,4,7-tridecatrienal	LMFA06000076	Lipids and lipid-like molecules	Fatty Acyls	Fatty aldehydes	M+H-H2O	C13H20O	46.8	54.2	14.6537	93.4443
2.11_105.0713m/z	105.071	2.11027	pos	2,4,6-octatrienal	LMFA06000036	Lipids and lipid-like molecules	Fatty Acyls	Fatty aldehydes	M+H-H2O	C8H10O	46.5	49.6	11.4976	79.765
10.16_219.1779m/z	219.178	10.1625	pos	6,8,10,12-pentadecatetraenal	LMFA06000087	Lipids and lipid-like molecules	Fatty Acyls	Fatty aldehydes	M+H	C15H22O	44.5	54.3	16.117	79.121
8.14_192.1418m/z	192.142	8.14057	pos	2,4,6,8,10-dodecapentaenal	LMFA06000073	Lipids and lipid-like molecules	Fatty Acyls	Fatty aldehydes	M+NH4	C12H14O	42.2	32.7	20.3231	50.3177
8.43_158.1567m/z	158.157	8.42722	pos	3Z-nonenal	LMFA06000113	Lipids and lipid-like molecules	Fatty Acyls	Fatty aldehydes	M+NH4	C9H16O	42.1	32.8	19.4913	381.203
4.37_245.1319m/z	245.132	4.37097	pos	9Z,11E,13-Tetradecatrienal	LMFA06000182	Lipids and lipid-like molecules	Fatty Acyls	Fatty aldehydes	M+K	C14H22O	40.8	27.4	8.29809	12.5398
8.30_162.1069n	163.116	8.30438	pos	4,10-undecadiynal	LMFA06000070	Lipids and lipid-like molecules	Fatty Acyls	Fatty aldehydes	M+H-H2O, M+H	C11H14O	40.6	23.1	14.7801	118.97
10.69_149.0591m/z	149.059	10.6936	pos	2-heptenedial	LMFA06000027	Lipids and lipid-like molecules	Fatty Acyls	Fatty aldehydes	M+Na	C7H10O2	40	22.3	13.9886	29.9001
7.99_217.1979m/z	217.198	7.99423	pos	4,6,11-hexadecatrienal	LMFA06000096	Lipids and lipid-like molecules	Fatty Acyls	Fatty aldehydes	M+H-H2O	C16H26O	37.8	17.9	12.0193	13.6207
1.49_189.1263m/z	189.126	1.4888	pos	2-tridecene-4,7-diynal	LMFA06000077	Lipids and lipid-like molecules	Fatty Acyls	Fatty aldehydes	M+H	C13H16O	37.1	5.22	-5.55812	33.7384
5.19_114.0924m/z	114.092	5.18708	pos	4,5-hexadienal	LMFA06000007	Lipids and lipid-like molecules	Fatty Acyls	Fatty aldehydes	M+NH4	C6H8O	36.2	0	11.5271	16.2988
3.57_279.2074m/z	279.207	3.56835	pos	Palmitaldehyde	LMFA06000088	Lipids and lipid-like molecules	Fatty Acyls	Fatty aldehydes	M+K	C16H32O	35.7	0	-4.49094	13.7019
13.48_158.1565m/z	158.157	13.4809	pos	2,6-Dimethyl-5-heptenal	LMFA06000127	Lipids and lipid-like molecules	Fatty Acyls	Fatty aldehydes	M+NH4	C9H16O	34.4	0	18.3127	45.4904
1.98_170.0836m/z	170.084	1.98393	pos	N-(3S-hydroxy-butanoyl)-homoserine lactone	LMFA08030005	Lipids and lipid-like molecules	Fatty Acyls	Fatty amides	M+H-H2O	C8H13NO4	50.4	75.1	12.8041	33.7298
14.37_338.3476m/z	338.348	14.3667	pos	Erucamide	LMFA08010028	Lipids and lipid-like molecules	Fatty Acyls	Fatty amides	M+H	C22H43NO	49.6	73.2	17.349	321.316
10.71_200.2041m/z	200.204	10.7072	pos	dodecanamide	LMFA08010001	Lipids and lipid-like molecules	Fatty Acyls	Fatty amides	M+H	C12H25NO	48.1	58.6	16.269	109.83
7.90_199.1824m/z	199.182	7.89652	pos	N-Ethyl trans-2-cis-6-nonadienamide	LMFA08020193	Lipids and lipid-like molecules	Fatty Acyls	Fatty amides	M+NH4	C11H19NO	45.2	40.6	10.6517	394.782
3.08_490.2791m/z	490.279	3.0827	pos	FR901464	LMFA08020177	Lipids and lipid-like molecules	Fatty Acyls	Fatty amides	M+H-H2O	C27H41NO8	45	37	-1.54513	46.7042
4.34_226.1627m/z	226.163	4.3428	pos	BRN 2646116	LMFA08020168	Lipids and lipid-like molecules	Fatty Acyls	Fatty amides	M+H-H2O	C16H21NO	44.2	38.4	15.0654	33.7906
8.86_256.2680m/z	256.268	8.86318	pos	Palmitamide	LMFA08010009	Lipids and lipid-like molecules	Fatty Acyls	Fatty amides	M+H	C16H33NO	43.6	39	17.7385	59.0811
4.57_346.2648m/z	346.265	4.56645	pos	Anandamide (18:2, n-6)	LMFA08040004	Lipids and lipid-like molecules	Fatty Acyls	Fatty amides	M+Na	C20H37NO2	43	47	-21.2042	12.9053
2.96_400.2167m/z	400.217	2.95772	pos	N-arachidonoyl glycine	LMFA08020003	Lipids and lipid-like molecules	Fatty Acyls	Fatty amides	M+K	C22H35NO3	42.5	40.3	-22.6506	72.0963
4.57_546.2546m/z	546.255	4.56645	pos	FR901465	LMFA08020178	Lipids and lipid-like molecules	Fatty Acyls	Fatty amides	M+Na	C27H41NO9	42.3	41.1	-24.3056	116.691
6.83_456.2881m/z	456.288	6.83233	pos	N-Oleoyl Dopamine	LMFA08020140	Lipids and lipid-like molecules	Fatty Acyls	Fatty amides	M+K	C26H43NO3	41.7	22.4	1.58578	55.5857
12.12_228.2356m/z	228.236	12.1249	pos	Myristamide	LMFA01100064	Lipids and lipid-like molecules	Fatty Acyls	Fatty amides	M+H	C14H29NO	41.4	27.7	15.2174	38.7148
3.45_458.3051m/z	458.305	3.44868	pos	N-docosahexaenoyl phenylalanine	LMFA08020094	Lipids and lipid-like molecules	Fatty Acyls	Fatty amides	M+H-H2O	C31H41NO3	41.3	17.1	-0.565024	41.7106
6.37_442.2717m/z	442.272	6.36567	pos	N-palmitoyl phenylalanine	LMFA08020091	Lipids and lipid-like molecules	Fatty Acyls	Fatty amides	M+K	C25H41NO3	41.2	14.3	-0.235962	23.8639
2.24_514.2474m/z	514.247	2.23558	pos	EI-1625-2	LMFA08020174	Lipids and lipid-like molecules	Fatty Acyls	Fatty amides	M+NH4	C27H32N2O7	39.7	20.3	-14.7863	25.3552
3.30_523.2802m/z	523.28	3.2987	pos	TMC-1D	LMFA08020206	Lipids and lipid-like molecules	Fatty Acyls	Fatty amides	M+H-H2O	C30H40N2O7	39.6	10.2	-0.110818	49.7837
3.61_362.2133m/z	362.213	3.61283	pos	N-(5,8,11,14-eicosatetraynoyl)-ethanolamine	LMFA08040014	Lipids and lipid-like molecules	Fatty Acyls	Fatty amides	M+Na	C22H29NO2	39.6	24.2	12.4422	64.9712
5.27_392.2605m/z	392.261	5.26908	pos	N-oleoyl alanine	LMFA08020124	Lipids and lipid-like molecules	Fatty Acyls	Fatty amides	M+K	C21H39NO3	39	13.7	12.3768	31.179
3.99_344.2601m/z	344.26	3.98898	pos	Anandamide (18:3, n-6)	LMFA08040003	Lipids and lipid-like molecules	Fatty Acyls	Fatty amides	M+Na	C20H35NO2	38.7	15.4	12.6113	44.9456
15.32_339.2956m/z	339.296	15.3163	pos	Anandamide (18:3, n-3)	LMFA08040007	Lipids and lipid-like molecules	Fatty Acyls	Fatty amides	M+NH4	C20H35NO2	38.1	13.2	-15.6983	424.009
1.64_428.2576m/z	428.258	1.64363	pos	Anandamide 0-phosphate	LMFA08020002	Lipids and lipid-like molecules	Fatty Acyls	Fatty amides	M+H	C22H38NO5P	38	0.165	3.77409	36.793
2.59_328.1661m/z	328.166	2.5894	pos	N-(2-Hydroxyisobutyl)-2,4,8,10,12-tetradecapentaenamide	HMDB0031183	Lipids and lipid-like molecules	Fatty Acyls	Fatty amides	M+K	C18H27NO2	37.1	0.546	-4.23606	95.4632
16.58_340.3623m/z	340.362	16.5816	pos	Docosanamide	LMFA08010020	Lipids and lipid-like molecules	Fatty Acyls	Fatty amides	M+H	C22H45NO	36.9	13.3	14.4978	26.2197
3.59_186.1144m/z	186.114	3.58907	neg	Pantothenol	HMDB0004231	Lipids and lipid-like molecules	Fatty Acyls	Fatty amides	M-H2O-H	C9H19NO4	36.9	0	4.30446	8.59288
5.42_428.2567m/z	428.257	5.41657	pos	N-arachidonoyl GABA	LMFA08020074	Lipids and lipid-like molecules	Fatty Acyls	Fatty amides	M+K	C24H39NO3	36.6	8.54	1.38683	13.134
10.20_394.2960m/z	394.296	10.1974	neg	N-stearoyl glutamic acid	LMFA08020090	Lipids and lipid-like molecules	Fatty Acyls	Fatty amides	M-H2O-H	C23H43NO5	36.5	6.99	-0.740099	15.8384
0.72_142.0515m/z	142.052	0.71635	pos	N-methyl-2-oxoglutaramic acid	LMFA08020196	Lipids and lipid-like molecules	Fatty Acyls	Fatty amides	M+H-H2O	C6H9NO4	36.2	0	10.3974	15.8049
2.82_253.1689m/z	253.169	2.81673	pos	12-amino-dodecanoicacid	LMFA08010015	Lipids and lipid-like molecules	Fatty Acyls	Fatty amides	M+K	C12H26N2O	36	0	5.93308	19.2831
7.55_294.1792m/z	294.179	7.54893	pos	N-(2E,4E,10E,12Z-tetradecatetraen-8-yn-oyl) isobutylamine	LMFA08020161	Lipids and lipid-like molecules	Fatty Acyls	Fatty amides	M+Na	C18H25NO	35.9	0	-13.2864	11.6161
3.08_292.2047m/z	292.205	3.0827	pos	Palmitoleamide	LMFA08010010	Lipids and lipid-like molecules	Fatty Acyls	Fatty amides	M+K	C16H31NO	35.8	0	3.66274	19.5501
12.17_304.2563m/z	304.256	12.1723	pos	Oleamide	LMFA08010004	Lipids and lipid-like molecules	Fatty Acyls	Fatty amides	M+Na	C18H35NO	35.2	0	-16.9131	9.23392
0.56_241.1517m/z	241.152	0.557367	pos	Cerulenin	LMFA08010013	Lipids and lipid-like molecules	Fatty Acyls	Fatty amides	M+NH4	C12H17NO3	34.6	0	-13.1762	13.037
14.36_384.3568m/z	384.357	14.3634	pos	N-propyl-16,16-dimethyl-5Z,8Z,11Z,14Z-docosatetraenoyl amine	LMFA08020046	Lipids and lipid-like molecules	Fatty Acyls	Fatty amides	M+H-H2O	C27H47NO	33.8	3.67	-14.0805	105.264
4.09_434.2816m/z	434.282	4.08898	pos	N-oleoyl glutamic acid	LMFA08020088	Lipids and lipid-like molecules	Fatty Acyls	Fatty amides	M+Na	C23H41NO5	33.5	6.06	-14.7801	12.6695
13.24_280.2677m/z	280.268	13.2386	pos	Palmitoleoyl-EA	LMFA08040043	Lipids and lipid-like molecules	Fatty Acyls	Fatty amides	M+H-H2O	C18H35NO2	33.3	0	14.2104	31.9263
0.67_190.0751m/z	190.075	0.667683	pos	(R)-dihydrolipoamide	LMFA08010014	Lipids and lipid-like molecules	Fatty Acyls	Fatty amides	M+H-H2O	C8H17NOS2	33.2	0	15.7597	46.6915
7.98_318.2832m/z	318.283	7.98073	pos	N-methyl arachidonoyl amine	LMFA08020007	Lipids and lipid-like molecules	Fatty Acyls	Fatty amides	M+H	C21H35NO	33.1	0	12.9382	13.3672
8.55_378.3271m/z	378.327	8.54953	pos	Eicosanoyl-EA	LMFA08040038	Lipids and lipid-like molecules	Fatty Acyls	Fatty amides	M+Na	C22H45NO2	33.1	7.66	-20.2129	27.5186
3.54_556.2922m/z	556.292	3.53868	pos	TMC-1C	LMFA08020205	Lipids and lipid-like molecules	Fatty Acyls	Fatty amides	M+NH4	C30H38N2O7	33	0	-17.7836	112.413
15.32_371.3219m/z	371.322	15.3163	pos	N-palmitoyl proline	LMFA08020117	Lipids and lipid-like molecules	Fatty Acyls	Fatty amides	M+NH4	C21H39NO3	32.9	0.532	-13.8268	18.1635
6.60_397.3013m/z	397.301	6.59865	pos	N-oleoyl asparagine	LMFA08020137	Lipids and lipid-like molecules	Fatty Acyls	Fatty amides	M+H	C22H40N2O4	32.9	0	-12.0786	12.6179
1.64_259.0869m/z	259.087	1.64363	pos	S-aminomethyldihydrolipoamide	LMFA08010025	Lipids and lipid-like molecules	Fatty Acyls	Fatty amides	M+Na	C9H20N2OS2	32.7	0	-16.8697	23.2273
4.44_406.3157m/z	406.316	4.44095	pos	N-(2-phenoxy-ethyl) arachidonoyl amine	LMFA08020054	Lipids and lipid-like molecules	Fatty Acyls	Fatty amides	M+H-H2O	C28H41NO2	32.5	0	12.5207	111.443
17.12_378.2472m/z	378.247	17.1152	pos	N-oleoyl glycine	LMFA08020082	Lipids and lipid-like molecules	Fatty Acyls	Fatty amides	M+K	C20H37NO3	32	0	19.6013	11.0811
3.16_456.2937m/z	456.294	3.16087	pos	N-arachidonoyl isoleucine	LMFA08020111	Lipids and lipid-like molecules	Fatty Acyls	Fatty amides	M+K	C26H43NO3	31.8	0	14.9998	14.3819
1.55_232.0882m/z	232.088	1.55097	pos	S-Acetyldihydrolipoamide	LMFA08010023	Lipids and lipid-like molecules	Fatty Acyls	Fatty amides	M+H-H2O	C10H19NO2S2	31.6	0	23.2626	8.58643
1.37_272.0808m/z	272.081	1.37265	pos	S-Acetyldihydrolipoamide-E	LMFA08020202	Lipids and lipid-like molecules	Fatty Acyls	Fatty amides	M+Na	C10H19NO2S2	31.5	0	23.5516	21.4496
6.05_295.1569m/z	295.157	6.05035	pos	S-(2-Methylpropionyl)-dihydrolipoamide-E	LMFA08010022	Lipids and lipid-like molecules	Fatty Acyls	Fatty amides	M+NH4	C12H23NO2S2	31.5	0	21.7037	11.935
5.43_384.2991m/z	384.299	5.43023	pos	Macamide	LMFA08020160	Lipids and lipid-like molecules	Fatty Acyls	Fatty amides	M+H	C25H37NO2	30.5	0	24.4963	48.2869
7.36_267.1605m/z	267.161	7.35742	neg	R-cucujolide V	LMFA07040048	Lipids and lipid-like molecules	Fatty Acyls	Fatty esters	M+FA-H	C14H22O2	54.2	87.7	1.63811	5.61814
3.48_153.0569m/z	153.057	3.47885	pos	Methyl furfuracrylate	LMFA07010960	Lipids and lipid-like molecules	Fatty Acyls	Fatty esters	M+H	C8H8O3	52.7	81.9	14.8901	66.3217
3.54_928.1582m/z	928.158	3.53868	pos	trans,trans-octa-2,4-dienoyl-CoA	LMFA07050377	Lipids and lipid-like molecules	Fatty Acyls	Fatty esters	M+K	C29H46N7O17P3S	49.9	92.4	7.46419	81.9991
2.91_670.1398m/z	670.14	2.91055	pos	Dephospho-CoA	LMFA07050315	Lipids and lipid-like molecules	Fatty Acyls	Fatty esters	M+H-H2O	C21H35N7O13P2S	49	57.1	-8.40795	437.333
1.01_867.1345m/z	867.135	1.01472	neg	anthraniloyl-CoA	LMFA07050287	Lipids and lipid-like molecules	Fatty Acyls	Fatty esters	M-H2O-H	C28H41N8O17P3S	48.7	49.3	0.0266173	2947.28
1.10_171.0325m/z	171.033	1.09617	pos	(2E)-3-(methoxycarbonyl)pent-2-enedioic acid	LMFA07010698	Lipids and lipid-like molecules	Fatty Acyls	Fatty esters	M+H-H2O	C7H8O6	48.7	64.6	19.7174	4883.19
2.93_990.1638m/z	990.164	2.92622	pos	(E,E)-piperonyl-CoA	LMFA07050147	Lipids and lipid-like molecules	Fatty Acyls	Fatty esters	M+Na	C33H44N7O19P3S	46.5	50.5	12.4666	413.96
5.00_942.1392m/z	942.139	4.99542	pos	3,8-dioxooct-5-enoyl-CoA	LMFA07050200	Lipids and lipid-like molecules	Fatty Acyls	Fatty esters	M+Na	C29H44N7O19P3S	45.2	53	-13.636	54.1254
11.34_221.1552m/z	221.155	11.341	neg	7E,9E,11-Dodecatrienyl acetate	LMFA07010233	Lipids and lipid-like molecules	Fatty Acyls	Fatty esters	M-H	C14H22O2	44.9	34.9	2.39406	197.156
11.73_161.0982m/z	161.098	11.7275	pos	Methyl 4-phenylbutanoate	LMFA07010955	Lipids and lipid-like molecules	Fatty Acyls	Fatty esters	M+H-H2O	C11H14O2	44.1	34.5	11.9873	56.0121
2.91_869.2050m/z	869.205	2.91055	pos	Isovaleryl-CoA	LMFA07050336	Lipids and lipid-like molecules	Fatty Acyls	Fatty esters	M+NH4	C26H44N7O17P3S	44.1	33	-1.79284	64.7738
8.13_181.1261m/z	181.126	8.1269	pos	7E,10-undecadien-4-olide	LMFA07040065	Lipids and lipid-like molecules	Fatty Acyls	Fatty esters	M+H	C11H16O2	43.6	42.5	20.9925	425.837
3.16_166.0889m/z	166.089	3.16087	pos	Methyl 2-(methylthio)butyrate	LMFA07010938	Lipids and lipid-like molecules	Fatty Acyls	Fatty esters	M+NH4	C6H12O2S	42.8	31.6	-5.12825	39.3878
3.57_170.1194m/z	170.119	3.56835	pos	2,6Z-Nonadien-4-olide	LMFA07040019	Lipids and lipid-like molecules	Fatty Acyls	Fatty esters	M+NH4	C9H12O2	42.2	28	12.32	23.0732
12.33_237.1532m/z	237.153	12.3293	pos	12,13-Dimethyl-5,14-dioxabicyclo[9.2.1]-tetradeca-1(13),11-dien-4-one	LMFA07040039	Lipids and lipid-like molecules	Fatty Acyls	Fatty esters	M+H	C14H20O3	41.8	33.6	19.8679	31.1847
0.97_885.1452m/z	885.145	0.96805	neg	2-amino-5-oxocyclohex-1-enecarbonyl-CoA	LMFA07050174	Lipids and lipid-like molecules	Fatty Acyls	Fatty esters	M-H2O-H	C28H43N8O18P3S	40.4	8.13	0.12497	4540.6
1.34_868.1787m/z	868.179	1.34315	pos	3-hydroxyisovaleryl-CoA	LMFA07050222	Lipids and lipid-like molecules	Fatty Acyls	Fatty esters	M+H	C26H44N7O18P3S	40.2	25.8	4.403	106.678
2.08_986.2238m/z	986.224	2.07877	pos	2E-Dodecenoyl-CoA	LMFA07050176	Lipids and lipid-like molecules	Fatty Acyls	Fatty esters	M+K	C33H56N7O17P3S	40.2	11.7	-6.35473	271.264
1.75_881.1499m/z	881.15	1.75017	neg	N-methylanthraniloyl-CoA	LMFA07050353	Lipids and lipid-like molecules	Fatty Acyls	Fatty esters	M-H2O-H	C29H43N8O17P3S	40	17.1	-0.258367	454.701
17.09_574.5058n	597.499	17.0878	pos	Mayolene-19	LMFA07010690	Lipids and lipid-like molecules	Fatty Acyls	Fatty esters	M+H, M+Na	C37H66O4	39.6	25.8	16.891	936.143
4.51_148.0550n	149.062	4.50995	pos	Ethyl 3-mercaptobutyrate	LMFA07010863	Lipids and lipid-like molecules	Fatty Acyls	Fatty esters	M+H-H2O, M+H	C6H12O2S	39.5	9.34	-5.63226	3691.25
2.47_846.1741m/z	846.174	2.46892	pos	trans-hex-2-enoyl-CoA	LMFA07050393	Lipids and lipid-like molecules	Fatty Acyls	Fatty esters	M+H-H2O	C27H44N7O17P3S	39.4	20	5.43396	114.589
3.27_929.1450m/z	929.145	3.2687	pos	(2Z)-4-carboxy-2-sulfanylbut-2-enoyl-CoA	LMFA07050112	Lipids and lipid-like molecules	Fatty Acyls	Fatty esters	M+NH4	C26H40N7O19P3S2	38.9	10.3	8.66136	323.912
2.80_897.1959m/z	897.196	2.80122	pos	3-Ketohexanoyl-CoA	LMFA07050242	Lipids and lipid-like molecules	Fatty Acyls	Fatty esters	M+NH4	C27H44N7O18P3S	38.8	21.2	-6.35388	39.0418
4.10_804.1409m/z	804.141	4.10332	pos	acryloyl-CoA	LMFA07050282	Lipids and lipid-like molecules	Fatty Acyls	Fatty esters	M+H-H2O	C24H38N7O17P3S	38.8	23.7	22.4053	169.798
4.02_148.0542n	131.051	4.01765	pos	Methyl 3-(methylthio)butanoate	LMFA07010947	Lipids and lipid-like molecules	Fatty Acyls	Fatty esters	M+H-H2O, M+H	C6H12O2S	38.7	10.7	-10.508	112.758
4.62_854.1211m/z	854.121	4.62212	pos	Malonyl-CoA	LMFA07050345	Lipids and lipid-like molecules	Fatty Acyls	Fatty esters	M+H	C24H38N7O19P3S	38.7	11	-2.059	26.719
6.04_148.0547n	131.051	6.03653	pos	Methylthiomethyl butyrate	LMFA07010968	Lipids and lipid-like molecules	Fatty Acyls	Fatty esters	M+H-H2O, M+H	C6H12O2S	38.4	5.76	-7.67513	165.843
1.54_312.1488m/z	312.149	1.5353	pos	O-adipoylcarnitine	LMFA07070087	Lipids and lipid-like molecules	Fatty Acyls	Fatty esters	M+Na	C13H23NO6	38.1	16.4	24.2113	98.4827
2.17_977.1883m/z	977.188	2.17293	pos	5-hydroxyferuloyl-CoA	LMFA07050268	Lipids and lipid-like molecules	Fatty Acyls	Fatty esters	M+NH4	C31H44N7O20P3S	38.1	0	-3.16244	103.448
16.58_115.0761m/z	115.076	16.5816	neg	Methyl 3-methylbutanoate	LMFA07010950	Lipids and lipid-like molecules	Fatty Acyls	Fatty esters	M-H	C6H12O2	38	0	-2.7646	3.17299
5.78_398.2451m/z	398.245	5.78437	pos	Type IV cyanolipid 18:2 ester	LMFA07030007	Lipids and lipid-like molecules	Fatty Acyls	Fatty esters	M+K	C23H37NO2	38	14.2	-1.27734	17.6346
11.59_171.1015m/z	171.102	11.5872	pos	cis- and trans-Ethyl 2,4-dimethyl-1,3-dioxolane-2-acetate	LMFA07010803	Lipids and lipid-like molecules	Fatty Acyls	Fatty esters	M+H-H2O	C9H16O4	37.9	0	-0.280026	9.07804
2.11_926.1850m/z	926.185	2.10732	neg	(S)-3-hydroxyhexanoyl-CoA	LMFA07050156	Lipids and lipid-like molecules	Fatty Acyls	Fatty esters	M+FA-H	C27H46N7O18P3S	37.9	10.6	3.97386	23.4726
4.51_408.2549m/z	408.255	4.50995	pos	cis-5-Tetradecenoylcarnitine	LMFA07070057	Lipids and lipid-like molecules	Fatty Acyls	Fatty esters	M+K	C21H39NO4	37.8	21.8	10.273	20.317
5.90_181.0886m/z	181.089	5.89503	pos	Propyl 2-furanacrylate	LMFA07011002	Lipids and lipid-like molecules	Fatty Acyls	Fatty esters	M+H	C10H12O3	37.8	15.5	14.8738	15.0652
17.09_599.5141m/z	599.514	17.0878	pos	Arachidyl linoleate	LMFA07010162	Lipids and lipid-like molecules	Fatty Acyls	Fatty esters	M+K	C38H72O2	37.6	1.57	-4.10463	605.474
7.73_163.0780m/z	163.078	7.72992	pos	Ethyl 4-(methylthio)butyrate	LMFA07010867	Lipids and lipid-like molecules	Fatty Acyls	Fatty esters	M+H	C7H14O2S	37.6	0	-4.78795	30.3944
1.08_230.1066m/z	230.107	1.08017	pos	Malonylcarnitine	LMFA07070080	Lipids and lipid-like molecules	Fatty Acyls	Fatty esters	M+H-H2O	C10H17NO6	37.2	15.7	17.4382	61.3455
1.63_961.1889m/z	961.189	1.6283	pos	trans-feruloyl-CoA	LMFA07050392	Lipids and lipid-like molecules	Fatty Acyls	Fatty esters	M+NH4	C31H44N7O19P3S	37.2	8.52	-7.94272	44.6889
1.05_310.1259m/z	310.126	1.04867	pos	(2E)-hexenedioylcarnitine	LMFA07070013	Lipids and lipid-like molecules	Fatty Acyls	Fatty esters	M+Na	C13H21NO6	36.8	0	-0.822952	44.042
2.11_938.1496m/z	938.15	2.10732	neg	3-Methylglutaconyl-CoA	LMFA07050235	Lipids and lipid-like molecules	Fatty Acyls	Fatty esters	M+FA-H	C27H42N7O19P3S	36.5	5.75	5.08545	29.4149
6.17_398.2448m/z	398.245	6.17402	pos	Type III cyanolipid 18:2 ester	LMFA07030017	Lipids and lipid-like molecules	Fatty Acyls	Fatty esters	M+K	C23H37NO2	36.5	8.04	-2.15203	18.8501
3.99_502.2940m/z	502.294	3.98898	pos	3-hydroxyarachidonoylcarnitine	LMFA07070036	Lipids and lipid-like molecules	Fatty Acyls	Fatty esters	M+K	C27H45NO5	36.3	11	2.20215	18.689
8.19_185.1186m/z	185.119	8.18835	pos	R-2-Hydroxy-3-methylbutanoic acid 3-Methylbutanoyl	LMFA07011009	Lipids and lipid-like molecules	Fatty Acyls	Fatty esters	M+H-H2O	C10H18O4	36.2	0	7.00302	17.1786
7.13_382.2497m/z	382.25	7.12563	pos	(5Z)-13-carboxytridec-5-enoylcarnitine	LMFA07070018	Lipids and lipid-like molecules	Fatty Acyls	Fatty esters	M+H-H2O	C21H37NO6	35.9	23.4	-22.8644	13.2753
3.48_972.1545m/z	972.155	3.47885	pos	2-hydroxy-4-isopropenylcyclohexane-1-carbonyl-CoA	LMFA07050178	Lipids and lipid-like molecules	Fatty Acyls	Fatty esters	M+K	C31H50N7O18P3S	35.8	8.82	-24.8893	2607.58
0.65_230.1061m/z	230.106	0.6527	pos	O-malonylcarnitine	LMFA07070093	Lipids and lipid-like molecules	Fatty Acyls	Fatty esters	M+H-H2O	C10H17NO6	35.7	0	15.4952	144.158
1.13_152.0726m/z	152.073	1.12883	pos	Methyl 3-mercaptobutanoate	LMFA07010949	Lipids and lipid-like molecules	Fatty Acyls	Fatty esters	M+NH4	C5H10O2S	35.6	0	-10.4849	10.028
0.68_917.1626m/z	917.163	0.68335	pos	4-acetamidobutanoyl-CoA	LMFA07050261	Lipids and lipid-like molecules	Fatty Acyls	Fatty esters	M+Na	C27H45N8O18P3S	35.2	0	-5.79519	36.2415
1.60_231.1504n	232.158	1.59763	pos	O-butanoyl-carnitine	LMFA07070003	Lipids and lipid-like molecules	Fatty Acyls	Fatty esters	M+H, M+Na	C11H21NO4	35.2	0.468	14.398	105.673
2.62_853.1461m/z	853.146	2.61907	pos	malonamoyl-CoA	LMFA07050344	Lipids and lipid-like molecules	Fatty Acyls	Fatty esters	M+H	C24H39N8O18P3S	35.1	17.2	8.50622	12.7571
4.45_284.2247m/z	284.225	4.45497	pos	2,6 dimethylheptanoyl carnitine	LMFA07070029	Lipids and lipid-like molecules	Fatty Acyls	Fatty esters	M+H-H2O	C16H31NO4	35.1	0	8.7369	2113.08
8.91_358.2649m/z	358.265	8.90752	pos	(9Z)-3-hydroxydodecenoylcarnitine	LMFA07070024	Lipids and lipid-like molecules	Fatty Acyls	Fatty esters	M+H	C19H35NO5	35	0	17.0582	29.451
1.41_850.1713m/z	850.171	1.41363	pos	2-methylcrotonoyl-CoA	LMFA07050191	Lipids and lipid-like molecules	Fatty Acyls	Fatty esters	M+H	C26H42N7O17P3S	34.9	0	8.15888	313.996
2.96_166.0876m/z	166.088	2.95772	pos	Methyl 4-(methylthio)butyrate	LMFA07010952	Lipids and lipid-like molecules	Fatty Acyls	Fatty esters	M+NH4	C6H12O2S	34.8	0	-13.9758	6.47488
3.04_524.5309m/z	524.531	3.0357	pos	Elaidyl palmitate	LMFA07010134	Lipids and lipid-like molecules	Fatty Acyls	Fatty esters	M+NH4	C34H66O2	34.6	0	-18.1711	30.7993
3.58_886.1483m/z	886.148	3.58317	pos	trans-3-Hexenoyl-CoA	LMFA07050387	Lipids and lipid-like molecules	Fatty Acyls	Fatty esters	M+Na	C27H44N7O17P3S	34.6	0	-15.7502	60.0724
5.77_441.3535n	464.343	5.77072	pos	(9Z)-3-hydroxyoctadecenoylcarnitine	LMFA07070025	Lipids and lipid-like molecules	Fatty Acyls	Fatty esters	M+Na, M+K	C25H47NO5	34.6	0	18.2027	104.445
5.95_340.2661m/z	340.266	5.95385	pos	Type IV cyanolipid 18:3 ester	LMFA07030008	Lipids and lipid-like molecules	Fatty Acyls	Fatty esters	M+H-H2O	C23H35NO2	34.5	0	7.22082	114.537
4.66_239.1314m/z	239.131	4.66343	pos	2-Hexenoylcholine	LMFA07010716	Lipids and lipid-like molecules	Fatty Acyls	Fatty esters	M+K	C11H22NO2+	34.3	0	15.7586	18.1974
3.04_334.1843m/z	334.184	3.0357	pos	11,11,11,12,12-Pentafluoro-9Z-dodecenyl acetate	LMFA07010258	Lipids and lipid-like molecules	Fatty Acyls	Fatty esters	M+NH4	C14H21F5O2	34.2	0	13.6288	21.5976
2.17_218.1426m/z	218.143	2.17293	pos	O-propanoyl-carnitine	LMFA07070005	Lipids and lipid-like molecules	Fatty Acyls	Fatty esters	M+H	C10H19NO4	34.1	0	17.9171	25.1149
3.24_237.1881m/z	237.188	3.23803	pos	Methyl 7-oxo-11E-tetradecenoate	LMFA07010489	Lipids and lipid-like molecules	Fatty Acyls	Fatty esters	M+H-H2O	C15H26O3	34.1	0	12.7464	4.38828
5.81_165.0938m/z	165.094	5.81203	pos	Furfuryl pentanoate	LMFA07010892	Lipids and lipid-like molecules	Fatty Acyls	Fatty esters	M+H-H2O	C10H14O3	33.9	0	15.3678	16.2048
15.43_339.2930m/z	339.293	15.4279	pos	Stearoyllactic acid	LMFA07011021	Lipids and lipid-like molecules	Fatty Acyls	Fatty esters	M+H-H2O	C21H40O4	33.5	0	10.2045	31.7213
2.79_242.1074m/z	242.107	2.78572	pos	Fumarycarnitine	LMFA07070064	Lipids and lipid-like molecules	Fatty Acyls	Fatty esters	M+H-H2O	C11H17NO6	33.5	0	19.6673	11.212
3.55_165.0557m/z	165.056	3.55352	pos	3-acetyl-3-methyldihydrofuran-2(3H)-one	LMFA07040006	Lipids and lipid-like molecules	Fatty Acyls	Fatty esters	M+Na	C7H10O3	33.5	0	24.5054	27.3301
2.33_894.1189m/z	894.119	2.32613	neg	2-oxoglutaryl-CoA	LMFA07050194	Lipids and lipid-like molecules	Fatty Acyls	Fatty esters	M-H	C26H40N7O20P3S	33.3	0	-0.0171069	9.18277
5.77_340.2671m/z	340.267	5.77072	pos	Type III cyanolipid 18:3 ester	LMFA07030018	Lipids and lipid-like molecules	Fatty Acyls	Fatty esters	M+H-H2O	C23H35NO2	33.2	0	10.0322	31.9435
0.74_868.1379m/z	868.138	0.743067	neg	Propionyl-CoA	LMFA07050364	Lipids and lipid-like molecules	Fatty Acyls	Fatty esters	M+FA-H	C24H40N7O17P3S	33.1	0	-2.14808	12.4701
2.82_840.1598m/z	840.16	2.81673	pos	3-hydroxypropionyl-CoA	LMFA07050226	Lipids and lipid-like molecules	Fatty Acyls	Fatty esters	M+H	C24H40N7O18P3S	33.1	0	19.3025	51.7702
3.13_946.1697m/z	946.17	3.12953	pos	3-Oxooctanoyl-CoA	LMFA07050249	Lipids and lipid-like molecules	Fatty Acyls	Fatty esters	M+K	C29H48N7O18P3S	32.8	0	8.3618	132.062
12.09_250.1854m/z	250.185	12.0905	pos	(Z)-8-Decene-4,6-diyn-1-yl 3-methylbutanoate	LMFA07010705	Lipids and lipid-like molecules	Fatty Acyls	Fatty esters	M+NH4	C15H20O2	32.6	0	22.5283	3.64242
2.08_969.1454m/z	969.145	2.07965	neg	indol-3-ylacetyl-CoA	LMFA07050330	Lipids and lipid-like molecules	Fatty Acyls	Fatty esters	M+FA-H	C31H43N8O17P3S	32.6	3.5	-22.4829	27.3982
2.11_221.1591m/z	221.159	2.11027	pos	Geranyl acetoacetate	LMFA07010896	Lipids and lipid-like molecules	Fatty Acyls	Fatty esters	M+H-H2O	C14H22O3	32.6	0	23.0432	6.70465
3.30_557.5706m/z	557.571	3.30292	neg	Tricosanyl palmitoleate	LMFA07010027	Lipids and lipid-like molecules	Fatty Acyls	Fatty esters	M-H2O-H	C39H76O2	32.6	0	6.71579	203.816
6.17_189.1325m/z	189.133	6.17402	pos	Ethyl 2-ethyl-3-phenylpropanoate	LMFA07010853	Lipids and lipid-like molecules	Fatty Acyls	Fatty esters	M+H-H2O	C13H18O2	32.6	0	24.8553	10.9859
3.31_886.1478m/z	886.148	3.31402	pos	Salicyl CoA	LMFA07050367	Lipids and lipid-like molecules	Fatty Acyls	Fatty esters	M+H	C29H42N7O17P3S	32.3	0	-18.708	38.1715
12.78_597.4986m/z	597.499	12.7844	pos	Linolenyl arachidate	LMFA07010163	Lipids and lipid-like molecules	Fatty Acyls	Fatty esters	M+K	C38H70O2	32.2	0	-3.8162	37.5041
13.29_597.5045m/z	597.505	13.2859	pos	Arachidyl linolenate	LMFA07010684	Lipids and lipid-like molecules	Fatty Acyls	Fatty esters	M+K	C38H70O2	31.6	0	6.78505	57.8588
13.88_575.5238m/z	575.524	13.8764	pos	Arachidyl palmitate	LMFA07010050	Lipids and lipid-like molecules	Fatty Acyls	Fatty esters	M+K	C36H72O2	31.4	0	13.784	677.304
0.77_537.5657m/z	537.566	0.76835	pos	Palmityl arachidate	LMFA07010053	Lipids and lipid-like molecules	Fatty Acyls	Fatty esters	M+H	C36H72O2	31.3	0	9.71067	11.7561
2.39_907.1933m/z	907.193	2.39208	pos	6-Oxocyclohex-1-ene-1-carboxyl-CoA	LMFA07050275	Lipids and lipid-like molecules	Fatty Acyls	Fatty esters	M+NH4	C28H42N7O18P3S	31.2	0	8.40401	16.3471
1.36_834.1435m/z	834.144	1.35832	pos	Acetoacetyl-CoA	LMFA07050030	Lipids and lipid-like molecules	Fatty Acyls	Fatty esters	M+H-H2O	C25H40N7O18P3S	30.9	0	12.3355	35.9149
3.34_820.1345m/z	820.135	3.34452	pos	Malonyl-CoA semialdehyde	LMFA07050347	Lipids and lipid-like molecules	Fatty Acyls	Fatty esters	M+H-H2O	C24H38N7O18P3S	30.5	0	20.4714	38.0424
10.11_371.3215m/z	371.321	10.1106	pos	7Z,13Z,16Z,19Z-Docosatetraenyl isobutyrate	LMFA07010647	Lipids and lipid-like molecules	Fatty Acyls	Fatty esters	M+H-H2O	C26H44O2	30.4	0	-24.0671	10.3496
14.86_608.6274m/z	608.627	14.8582	pos	Tetracosanyl palmitoleate	LMFA07010028	Lipids and lipid-like molecules	Fatty Acyls	Fatty esters	M+NH4	C40H78O2	30.4	0	-11.1941	12.3249
3.52_543.5434m/z	543.543	3.52107	neg	Behenyl palmitoleate	LMFA07010026	Lipids and lipid-like molecules	Fatty Acyls	Fatty esters	M-H2O-H	C38H74O2	30.2	0	-13.6425	12.516
3.74_633.5748m/z	633.575	3.74122	neg	Linoleyl behenate	LMFA07010171	Lipids and lipid-like molecules	Fatty Acyls	Fatty esters	M+FA-H	C40H76O2	30	0	-13.5384	15.8694
1.52_545.0786m/z	545.079	1.51785	neg	{5,7-dihydroxy-2-[3-hydroxy-10-(4-hydroxy-3-methoxyphenyl)-2-oxo-4-oxatricyclo[4.3.1.0³,⁷]decan-8-yl]-4-oxo-3,4-dihydro-2H-1-benzopyran-3-yl}oxidanesulfonic acid	HMDB0128745	Phenylpropanoids and polyketides	Flavonoids	Flavans	M-H2O-H	C25H24O13S	41.9	34	4.67992	77.7597
2.77_689.1208m/z	689.121	2.77412	neg	{[1-(2,4-dihydroxyphenyl)-3-(3,4-dihydroxyphenyl)-1-[2-(3,4-dihydroxyphenyl)-3,5,7-trihydroxy-3,4-dihydro-2H-1-benzopyran-8-yl]propan-2-yl]oxy}sulfonic acid	HMDB0135086	Phenylpropanoids and polyketides	Flavonoids	Flavans	M+FA-H	C30H28O14S	37.8	12.9	4.01246	46.6496
4.17_447.0248m/z	447.025	4.16693	neg	[2,6-dihydroxy-4-(3,4,5,7-tetrahydroxy-3,4-dihydro-2H-1-benzopyran-2-yl)phenyl]oxidanesulfonic acid	HMDB0136103	Phenylpropanoids and polyketides	Flavonoids	Flavans	M+FA-H	C15H14O11S	37.1	9.36	2.16501	17.0336
4.00_589.2074m/z	589.207	4.00332	pos	({8-[2-(2,4-dihydroxyphenyl)-5,7-dihydroxy-6-(3-methylbut-2-en-1-yl)-4-oxo-3,4-dihydro-2H-1-benzopyran-3-yl]-2,6-dimethylocta-2,6-dien-1-yl}oxy)sulfonic acid	HMDB0129807	Phenylpropanoids and polyketides	Flavonoids	Flavans	M+H	C30H36O10S	36.2	1.05	-4.74578	43.534
3.09_383.0443m/z	383.044	3.08658	neg	2-(3,4-dihydroxyphenyl)-3-hydroxy-5-sulfino-3,4-dihydro-2H-1-benzopyran-7-olate	HMDB0127795	Phenylpropanoids and polyketides	Flavonoids	Flavans	M+FA-H	C15H14O7S	35.8	0	0.295483	11.9543
2.84_413.0552m/z	413.055	2.84228	neg	3'-O-Methyl-(-)-epicatechin-7-O-sulphate	HMDB0029177	Phenylpropanoids and polyketides	Flavonoids	Flavans	M+FA-H	C16H16O8S	35.4	0	1.17764	6.79868
2.62_393.0459m/z	393.046	2.62495	neg	3,5,7-trihydroxy-6-methoxy-2-(3,4,5-trihydroxyphenyl)-4H-chromen-4-one	HMDB0131883	Phenylpropanoids and polyketides	Flavonoids	Flavones	M+FA-H	C16H12O9	38.4	11.3	-1.18783	54.9343
3.05_393.0472m/z	393.047	3.04627	neg	2-(2,5-dihydroxy-4-methoxyphenyl)-3,5,6,7-tetrahydroxy-4H-chromen-4-one	HMDB0129456	Phenylpropanoids and polyketides	Flavonoids	Flavones	M+FA-H	C16H12O9	38.4	12.7	2.38211	16.3971
1.25_430.1430m/z	430.143	1.25298	pos	Flavoxate	HMDB0015279	Phenylpropanoids and polyketides	Flavonoids	Flavones	M+K	C24H25NO4	38	0	3.78009	385.351
0.83_334.0921m/z	334.092	0.83235	pos	Pollenitin	51565	Phenylpropanoids and polyketides	Flavonoids	Flavones	M+NH4	C16H12O7	36.5	0	-0.00741281	59.8166
0.73_495.0622m/z	495.062	0.7294	neg	[2,2-dimethyl-6-(3,5,7-trihydroxy-4-oxo-4H-chromen-2-yl)-3,4-dihydro-2H-1-benzopyran-3-yl]oxidanesulfonic acid	HMDB0126015	Phenylpropanoids and polyketides	Flavonoids	Flavones	M+FA-H	C20H18O10S	36.4	0	4.34779	47.3246
0.77_393.0370m/z	393.037	0.772067	neg	7-chloro-2-(3,4-dimethoxyphenyl)-3,5,6-trihydroxy-8-methoxy-4H-chromen-4-one	HMDB0135845	Phenylpropanoids and polyketides	Flavonoids	Flavones	M-H	C18H15ClO8	36.4	0	-3.15129	32.2665
2.68_483.1103m/z	483.11	2.67928	neg	({8-[2-(2,4-dihydroxyphenyl)-7-hydroxy-4-oxo-4H-chromen-3-yl]-2,6-dimethylocta-2,6-dien-1-yl}oxy)sulfonic acid	HMDB0129622	Phenylpropanoids and polyketides	Flavonoids	Flavones	M-H2O-H	C25H26O9S	35.8	1.56	-3.23808	191.546
3.86_501.1248m/z	501.125	3.86288	neg	({1-[2-(2,4-dihydroxyphenyl)-7-hydroxy-4-oxo-4H-chromen-3-yl]-3,7-dimethylocta-2,6-dien-4-yl}oxy)sulfonic acid	HMDB0129614	Phenylpropanoids and polyketides	Flavonoids	Flavones	M-H	C25H26O9S	35.8	0	4.55261	44.261
4.11_463.0886m/z	463.089	4.10953	neg	Quercetin 3-O-glucoside	64227	Phenylpropanoids and polyketides	Flavonoids	Flavonoid glycosides	M-H	C21H20O12	54.4	76.7	0.855666	1137.87
4.87_477.1023m/z	477.102	4.87248	neg	Kaempferol 3-O-alpha-L-rhamnofuranoside	HMDB0040542	Phenylpropanoids and polyketides	Flavonoids	Flavonoid glycosides	M+FA-H	C21H20O10	49.2	67.6	-3.64603	19.333
6.00_575.1039m/z	575.104	5.99508	neg	3,4,5-trihydroxy-6-{4-[5,6,7-trihydroxy-4-oxo-8-(3,4,5-trihydroxyoxan-2-yl)-4H-chromen-2-yl]phenoxy}oxane-2-carboxylic acid	HMDB0127269	Phenylpropanoids and polyketides	Flavonoids	Flavonoid glycosides	M-H2O-H	C26H26O16	48.9	65	-0.565846	27.463
6.91_473.0732m/z	473.073	6.90862	neg	3,4,5-trihydroxy-6-{[5,6,7-trihydroxy-2-(4-methoxyphenyl)-4-oxo-4H-chromen-3-yl]oxy}oxane-2-carboxylic acid	HMDB0127509	Phenylpropanoids and polyketides	Flavonoids	Flavonoid glycosides	M-H2O-H	C22H20O13	47.5	55.3	1.32566	70.419
3.86_609.1431m/z	609.143	3.86288	neg	Rutin	3677	Phenylpropanoids and polyketides	Flavonoids	Flavonoid glycosides	M-H	C27H30O16	45	58.8	-4.92896	17.4691
3.73_465.1027m/z	465.103	3.72772	neg	3-{[3,4-dihydroxy-5-(hydroxymethyl)oxolan-2-yl]oxy}-5,7-dihydroxy-2-(3-hydroxyphenyl)-3,4-dihydro-2H-1-benzopyran-4-one	HMDB0132723	Phenylpropanoids and polyketides	Flavonoids	Flavonoid glycosides	M+FA-H	C20H20O10	44.9	49.4	-2.78027	37.0702
2.11_649.0804m/z	649.08	2.11027	pos	6-[5-(3-{[3,4-dihydroxy-5-(hydroxymethyl)oxolan-2-yl]oxy}-5,7-dihydroxy-4-oxo-4H-chromen-2-yl)-2-hydroxyphenoxy]-3,4,5-trihydroxyoxane-2-carboxylic acid	HMDB0132725	Phenylpropanoids and polyketides	Flavonoids	Flavonoid glycosides	M+K	C26H26O17	44.7	30.5	0.387724	177.648
2.17_658.1149n	676.151	2.17293	pos	Eujambin	HMDB0038286	Phenylpropanoids and polyketides	Flavonoids	Flavonoid glycosides	M+H-H2O, M+H, M+NH4	C30H26O17	43	23.8	-3.22005	4021.49
4.66_465.1038m/z	465.104	4.65833	neg	(-)-Epicatechin 3'-O-glucuronide	HMDB0041728	Phenylpropanoids and polyketides	Flavonoids	Flavonoid glycosides	M-H	C21H22O12	42.3	34.5	-0.193382	24.1806
2.07_669.0950m/z	669.095	2.06582	neg	{[6-({3-[3,5-dimethoxy-4-(sulfooxy)phenyl]-11-hydroxy-7-(4-oxocyclohexa-2,5-dien-1-ylidene)-2,8-dioxatricyclo[7.3.1.0⁵,¹³]trideca-1(12),3,5,9(13),10-pentaen-4-yl}oxy)-3,4,5-trihydroxyoxan-2-yl]methyl}oxidanium	HMDB0134839	Phenylpropanoids and polyketides	Flavonoids	Flavonoid glycosides	M-H2O-H	C31H28O16S	41.7	23.6	4.44082	2137.24
4.19_653.1357m/z	653.136	4.19387	neg	6-(4-{5,7-dihydroxy-4-oxo-3-[(3,4,5-trihydroxy-6-methyloxan-2-yl)oxy]-4H-chromen-2-yl}phenoxy)-3,4,5-trihydroxyoxane-2-carboxylic acid	HMDB0127486	Phenylpropanoids and polyketides	Flavonoids	Flavonoid glycosides	M+FA-H	C27H28O16	41.2	20.4	-0.422607	28.8204
4.40_653.1362m/z	653.136	4.40302	neg	6''-(4-Carboxy-3-hydroxy-3-methylbutanoyl)hyperin	HMDB0039373	Phenylpropanoids and polyketides	Flavonoids	Flavonoid glycosides	M+FA-H	C27H28O16	40.6	15.5	0.385648	88.5212
3.10_779.1445m/z	779.145	3.09838	pos	6-(4-{7-[(3-{[3,4-dihydroxy-4-(hydroxymethyl)oxolan-2-yl]oxy}-4,5-dihydroxy-6-(hydroxymethyl)oxan-2-yl)oxy]-5-hydroxy-4-oxo-4H-chromen-2-yl}phenoxy)-3,4,5-trihydroxyoxane-2-carboxylic acid	HMDB0125357	Phenylpropanoids and polyketides	Flavonoids	Flavonoid glycosides	M+K	C32H36O20	40.2	13.8	1.82884	33.5231
5.63_447.0950m/z	447.095	5.63198	neg	2-(3,4-dihydroxyphenyl)-5,7-dihydroxy-3-[(3,4,5-trihydroxy-6-methyloxan-2-yl)oxy]-4H-chromen-4-one	HMDB0135149	Phenylpropanoids and polyketides	Flavonoids	Flavonoid glycosides	M-H	C21H20O11	39.9	18.8	3.90821	21.1324
3.05_767.0902m/z	767.09	3.05137	pos	(2,6-dihydroxy-4-{7-methyl-11-oxo-4-[(3,4,5-trihydroxy-6-{[(3,4,5-trihydroxy-6-methyloxan-2-yl)oxy]methyl}oxan-2-yl)oxy]-2,8-dioxatricyclo[7.3.1.0⁵,¹³]trideca-1(12),3,5(13),6,9-pentaen-3-yl}phenoxy)dihydroxyoxo-λ⁶-sulfanylium	HMDB0124741	Phenylpropanoids and polyketides	Flavonoids	Flavonoid glycosides	M+K	C30H32O19S	39.1	3.27	1.64181	1489.24
1.93_653.1205m/z	653.12	1.92867	neg	{[3-(acetyloxy)-5-({4,5-dihydroxy-2-[4-(7-hydroxy-4-oxo-3,4-dihydro-2H-1-benzopyran-2-yl)phenoxy]-6-(hydroxymethyl)oxan-3-yl}oxy)-4-hydroxyoxolan-3-yl]methoxy}sulfonic acid	HMDB0124932	Phenylpropanoids and polyketides	Flavonoids	Flavonoid glycosides	M-H2O-H	C28H32O17S	38.4	15.9	3.40435	56.4628
3.81_509.0574m/z	509.057	3.80872	neg	3,4,5-trihydroxy-6-{[3,5,7-trihydroxy-4-oxo-2-(2,3,4-trihydroxyphenyl)-4H-chromen-6-yl]oxy}oxane-2-carboxylic acid	HMDB0129446	Phenylpropanoids and polyketides	Flavonoids	Flavonoid glycosides	M-H	C21H18O15	38.4	0	0.138439	24.5163
5.10_653.1368m/z	653.137	5.0958	neg	Kaempferol 3-rhamnoside 7-galacturonide	HMDB0039320	Phenylpropanoids and polyketides	Flavonoids	Flavonoid glycosides	M+FA-H	C27H28O16	38.4	18	1.46987	53.2173
4.70_475.0337m/z	475.034	4.69848	neg	{3-[6-(3,4-dihydroxy-6-methyl-5-oxooxan-2-yl)-5,7-dihydroxy-4-oxo-4H-chromen-2-yl]phenyl}oxidanesulfonic acid	HMDB0127327	Phenylpropanoids and polyketides	Flavonoids	Flavonoid glycosides	M-H2O-H	C21H18O12S	38	0	-0.756403	105.519
0.92_707.1089m/z	707.109	0.923667	pos	[(6-{5,7-dihydroxy-4-oxo-8-[3,4,5-trihydroxy-6-(hydroxymethyl)oxan-2-yl]-2-(2,4,5-trihydroxyphenyl)-4H-chromen-6-yl}-3,4,5-trihydroxyoxan-2-yl)methoxy]sulfonic acid	HMDB0126994	Phenylpropanoids and polyketides	Flavonoids	Flavonoid glycosides	M+H	C27H30O20S	37.9	3.55	-4.96863	162.111
4.50_493.1351m/z	493.135	4.49645	pos	Malvidin 3-O-glucoside	64246	Phenylpropanoids and polyketides	Flavonoids	Flavonoid glycosides	M+H	C23H24O12	37.9	0	2.10505	131.122
2.44_721.0915m/z	721.091	2.43547	neg	({6-[5,7-dihydroxy-4-oxo-8-(3,4,5-trihydroxyoxan-2-yl)-2-(2,4,5-trihydroxyphenyl)-4H-chromen-6-yl]-3,4,5-trihydroxyoxan-2-yl}methoxy)sulfonic acid	HMDB0126903	Phenylpropanoids and polyketides	Flavonoids	Flavonoid glycosides	M+FA-H	C26H28O19S	37.8	23	-1.8609	52.2925
2.35_649.0793m/z	649.079	2.34542	pos	6-[(3-{[3,4-dihydroxy-5-(hydroxymethyl)oxolan-2-yl]oxy}-2-(3,4-dihydroxyphenyl)-7-hydroxy-4-oxo-4H-chromen-5-yl)oxy]-3,4,5-trihydroxyoxane-2-carboxylic acid	HMDB0132726	Phenylpropanoids and polyketides	Flavonoids	Flavonoid glycosides	M+K	C26H26O17	37.6	3.1	-1.38252	47.5834
0.75_745.0663m/z	745.066	0.750517	pos	(2-{5,7-dihydroxy-4-oxo-6-[3,4,5-trihydroxy-6-(hydroxymethyl)oxan-2-yl]-2-(2,4,5-trihydroxyphenyl)-4H-chromen-8-yl}-4,5-dihydroxy-6-(hydroxymethyl)oxan-3-yl)oxidanesulfonic acid	HMDB0126995	Phenylpropanoids and polyketides	Flavonoids	Flavonoid glycosides	M+K	C27H30O20S	37.5	0	-2.7922	500.055
2.05_527.1388m/z	527.139	2.05198	neg	2-(4-hydroxy-3-methoxyphenyl)-8-[3,4,5-trihydroxy-6-(hydroxymethyl)oxan-2-yl]-3,4-dihydro-2H-1-benzopyran-3,5,6,7-tetrol	HMDB0126722	Phenylpropanoids and polyketides	Flavonoids	Flavonoid glycosides	M+FA-H	C22H26O12	37.5	15.2	-3.76162	26.2583
2.28_688.1413m/z	688.141	2.2826	pos	Pyranodelphinin A	HMDB0035421	Phenylpropanoids and polyketides	Flavonoids	Flavonoid glycosides	M+K	C30H33O16+	37	0	2.03966	137.301
0.94_641.1135m/z	641.113	0.938833	pos	Quercetin 3-(2-caffeoylglucuronoside)	HMDB0041387	Phenylpropanoids and polyketides	Flavonoids	Flavonoid glycosides	M+H	C30H24O16	36.9	0.421	-0.373562	81.6871
1.02_649.0778m/z	649.078	1.01917	pos	6-[(3-{[3,4-dihydroxy-5-(hydroxymethyl)oxolan-2-yl]oxy}-2-(3,4-dihydroxyphenyl)-5-hydroxy-4-oxo-4H-chromen-7-yl)oxy]-3,4,5-trihydroxyoxane-2-carboxylic acid	HMDB0132727	Phenylpropanoids and polyketides	Flavonoids	Flavonoid glycosides	M+K	C26H26O17	36.9	0	-3.78814	36.6234
2.88_713.1586m/z	713.159	2.87905	pos	Quercetin 3-O-(6"-malonyl-glucoside) 7-O-glucoside	HMDB0029270	Phenylpropanoids and polyketides	Flavonoids	Flavonoid glycosides	M+H	C30H32O20	36.6	0	3.71029	37.3901
4.82_653.1363m/z	653.136	4.81915	neg	6-(4-{3,5-dihydroxy-4-oxo-7-[(3,4,5-trihydroxy-6-methyloxan-2-yl)oxy]-4H-chromen-2-yl}phenoxy)-3,4,5-trihydroxyoxane-2-carboxylic acid	HMDB0126554	Phenylpropanoids and polyketides	Flavonoids	Flavonoid glycosides	M+FA-H	C27H28O16	36.6	5.29	0.519086	32.2585
5.17_483.1152m/z	483.115	5.1658	neg	Loquatoside	HMDB0041238	Phenylpropanoids and polyketides	Flavonoids	Flavonoid glycosides	M+FA-H	C20H22O11	36.5	0.493	1.71148	32.1575
0.99_479.0673m/z	479.067	0.98605	neg	{[6-(5,7-dihydroxy-4-oxo-2-phenyl-3,4-dihydro-2H-1-benzopyran-8-yl)-3,4,5-trihydroxyoxan-2-yl]methoxy}sulfonic acid	HMDB0124786	Phenylpropanoids and polyketides	Flavonoids	Flavonoid glycosides	M-H2O-H	C21H22O12S	36.4	0	3.87839	42.1618
0.88_555.0770m/z	555.077	0.878517	pos	(2-hydroxy-5-{3,5,7-trihydroxy-6-[3,4,5-trihydroxy-6-(hydroxymethyl)oxan-2-yl]-3,4-dihydro-2H-1-benzopyran-2-yl}phenyl)oxidanesulfonic acid	HMDB0126682	Phenylpropanoids and polyketides	Flavonoids	Flavonoid glycosides	M+Na	C21H24O14S	36.3	0	-1.60995	107.963
2.04_643.1490m/z	643.149	2.03817	neg	3,4,5-trihydroxy-6-(2-hydroxy-5-{3,5,6,7-tetrahydroxy-8-[3,4,5-trihydroxy-6-(hydroxymethyl)oxan-2-yl]-3,4-dihydro-2H-1-benzopyran-2-yl}phenoxy)oxane-2-carboxylic acid	HMDB0126715	Phenylpropanoids and polyketides	Flavonoids	Flavonoid glycosides	M-H	C27H32O18	36.3	0	-4.06182	22.0406
4.56_475.0336m/z	475.034	4.56467	neg	{2-[5,7-dihydroxy-2-(3-hydroxyphenyl)-4-oxo-4H-chromen-6-yl]-3-hydroxy-6-methyl-5-oxooxan-4-yl}oxidanesulfonic acid	HMDB0127328	Phenylpropanoids and polyketides	Flavonoids	Flavonoid glycosides	M-H2O-H	C21H18O12S	36.1	0	-1.02238	77.039
1.01_509.0786m/z	509.079	1.01472	neg	3-{7-[(6-carboxy-3,4,5-trihydroxyoxan-2-yl)oxy]-3-hydroxy-5-sulfino-3,4-dihydro-2H-1-benzopyran-2-yl}-5-methoxybenzen-1-olate	HMDB0127818	Phenylpropanoids and polyketides	Flavonoids	Flavonoid glycosides	M-H2O-H	C22H24O13S	36	0	4.9824	93.1839
6.44_509.0758m/z	509.076	6.43838	neg	7-[(6-carboxy-3,4,5-trihydroxyoxan-2-yl)oxy]-3-hydroxy-2-(3-methoxyphenyl)-5-sulfino-3,4-dihydro-2H-1-benzopyran-6-olate	HMDB0127813	Phenylpropanoids and polyketides	Flavonoids	Flavonoid glycosides	M-H2O-H	C22H24O13S	36	8.12	-0.306606	11.9582
0.76_733.1324m/z	733.132	0.7579	neg	({6-[5,7-dihydroxy-2-(4-methoxyphenyl)-4-oxo-3-[3,4,5-trihydroxy-6-(hydroxymethyl)oxan-2-yl]-4H-chromen-6-yl]-3,4,5-trihydroxyoxan-2-yl}methoxy)sulfonic acid	HMDB0127055	Phenylpropanoids and polyketides	Flavonoids	Flavonoid glycosides	M+FA-H	C28H32O18S	35.4	0.604	4.8074	39.7476
0.72_485.1052m/z	485.105	0.71635	pos	Peonidin 3-O-glucoside	64241	Phenylpropanoids and polyketides	Flavonoids	Flavonoid glycosides	M+Na	C22H22O11	35.2	0	-0.59729	24.7578
1.91_449.1073m/z	449.107	1.90545	pos	Astragalin	45733	Phenylpropanoids and polyketides	Flavonoids	Flavonoid glycosides	M+H	C21H20O11	35.2	0	-1.22217	8.20029
0.97_693.1140m/z	693.114	0.972017	neg	{5-[12-(3,4-dihydroxyphenyl)-13-hydroxy-4-oxo-8-{[3,4,5-trihydroxy-6-(hydroxymethyl)oxan-2-yl]oxy}-3,11-dioxatricyclo[8.4.0.0²,⁷]tetradeca-1,7,9-trien-6-yl]-2-hydroxyphenyl}oxidanesulfonic acid	HMDB0124844	Phenylpropanoids and polyketides	Flavonoids	Flavonoid glycosides	M-H	C30H30O17S	35.1	0	1.29391	25.5778
5.52_535.0743m/z	535.074	5.52343	neg	3,3',5,5'-Tetrahydroxy-6,7-methyleneoxy-4'-methoxyflavone 3-glucuronide	92805	Phenylpropanoids and polyketides	Flavonoids	Flavonoid glycosides	M-H	C23H20O15	35	0	2.58357	37.2498
3.81_475.0344m/z	475.034	3.80872	neg	{2-[5,7-dihydroxy-2-(3-hydroxyphenyl)-4-oxo-4H-chromen-6-yl]-4-hydroxy-6-methyl-5-oxooxan-3-yl}oxidanesulfonic acid	HMDB0127329	Phenylpropanoids and polyketides	Flavonoids	Flavonoid glycosides	M-H2O-H	C21H18O12S	34.5	0	0.784335	22.1699
2.98_595.0931m/z	595.093	2.97827	neg	Quercetin 3-(6''-malonyl-glucoside)	HMDB0037368	Phenylpropanoids and polyketides	Flavonoids	Flavonoid glycosides	M+FA-H	C24H22O15	34.4	0	-1.82574	16.7881
1.07_479.0664m/z	479.066	1.07172	neg	[6-(5,7-dihydroxy-4-oxo-2-phenyl-3,4-dihydro-2H-1-benzopyran-8-yl)-4,5-dihydroxy-2-(hydroxymethyl)oxan-3-yl]oxidanesulfonic acid	HMDB0124787	Phenylpropanoids and polyketides	Flavonoids	Flavonoid glycosides	M-H2O-H	C21H22O12S	34.2	0	2.18607	35.8439
2.88_475.0354m/z	475.035	2.88327	neg	{2-[5,7-dihydroxy-2-(4-hydroxyphenyl)-4-oxo-4H-chromen-6-yl]-3-hydroxy-6-methyl-5-oxooxan-4-yl}oxidanesulfonic acid	HMDB0127349	Phenylpropanoids and polyketides	Flavonoids	Flavonoid glycosides	M-H2O-H	C21H18O12S	34	0	2.74078	22.2795
3.55_561.0536m/z	561.054	3.5484	neg	[5-(3-{[3,4-dihydroxy-5-(hydroxymethyl)oxolan-2-yl]oxy}-5,7-dihydroxy-4-oxo-3,4-dihydro-2H-1-benzopyran-2-yl)-2-hydroxyphenyl]oxidanesulfonic acid	HMDB0132737	Phenylpropanoids and polyketides	Flavonoids	Flavonoid glycosides	M+FA-H	C20H20O14S	33.9	0	-3.89234	11.9496
2.00_484.0930m/z	484.093	1.99993	pos	[2-(5,7-dihydroxy-4-oxo-2-phenyl-4H-chromen-8-yl)-4,5-dihydroxyoxan-3-yl]oxidanesulfonic acid	HMDB0127265	Phenylpropanoids and polyketides	Flavonoids	Flavonoid glycosides	M+NH4	C20H18O11S	33.8	0	4.71939	42.6602
0.77_571.0783m/z	571.078	0.772067	neg	({6-[5,7-dihydroxy-2-(4-methoxyphenyl)-4-oxo-4H-chromen-6-yl]-3,4,5-trihydroxyoxan-2-yl}methoxy)sulfonic acid	HMDB0127110	Phenylpropanoids and polyketides	Flavonoids	Flavonoid glycosides	M+FA-H	C22H22O13S	33.6	0	3.70401	97.3938
3.18_621.1105m/z	621.11	3.17653	pos	Luteolin 7-O-[beta-D-glucuronosyl-(1->2)-beta-D-glucuronide]	HMDB0060297	Phenylpropanoids and polyketides	Flavonoids	Flavonoid glycosides	M+H-H2O	C27H26O18	33.6	0	2.88395	33.5876
1.13_491.0678m/z	491.068	1.13172	neg	{[3,4,5-trihydroxy-6-(5-hydroxy-7-methoxy-4-oxo-2-phenyl-4H-chromen-8-yl)oxan-2-yl]methoxy}sulfonic acid	HMDB0127166	Phenylpropanoids and polyketides	Flavonoids	Flavonoid glycosides	M-H2O-H	C22H22O12S	33.5	0.523	4.71992	52.5606
1.16_634.1483m/z	634.148	1.16048	pos	Delphinidin 3-rutinoside	HMDB0038001	Phenylpropanoids and polyketides	Flavonoids	Flavonoid glycosides	M+Na	C27H31O16+	33.5	0	-3.46845	3.94064
1.55_649.1347m/z	649.135	1.55097	pos	Delphin	47050	Phenylpropanoids and polyketides	Flavonoids	Flavonoid glycosides	M+Na	C27H30O17	33.3	0	-4.50996	59.1309
0.68_631.1344m/z	631.134	0.68335	pos	{[5-({4,5-dihydroxy-2-[4-(7-hydroxy-4-oxo-3,4-dihydro-2H-1-benzopyran-2-yl)phenoxy]-6-(hydroxymethyl)oxan-3-yl}oxy)-3,4-dihydroxyoxolan-3-yl]methoxy}sulfonic acid	HMDB0124936	Phenylpropanoids and polyketides	Flavonoids	Flavonoid glycosides	M+H	C26H30O16S	33.1	0	2.67829	31.2627
2.86_641.0805m/z	641.08	2.85593	neg	(5-{5,7-dihydroxy-4-oxo-6-[3,4,5-trihydroxy-6-(hydroxymethyl)oxan-2-yl]-8-(3,4,5-trihydroxyoxan-2-yl)-4H-chromen-2-yl}-2-hydroxyphenyl)oxidanesulfonic acid	HMDB0126889	Phenylpropanoids and polyketides	Flavonoids	Flavonoid glycosides	M-H2O-H	C26H28O18S	33	0	-2.00418	13.8864
2.11_416.1094m/z	416.109	2.11027	pos	Peonidin 3-arabinoside	HMDB0038089	Phenylpropanoids and polyketides	Flavonoids	Flavonoid glycosides	M+H-H2O	C21H21O10+	32.7	0	-1.90061	20.6701
2.05_837.1142m/z	837.114	2.04743	pos	Apigenin 7-[glucuronyl-(1->2)-glucuronide] 4'-glucuronide	HMDB0038294	Phenylpropanoids and polyketides	Flavonoids	Flavonoid glycosides	M+K	C33H34O23	32.6	0	2.43278	22.1717
1.14_689.0984m/z	689.098	1.14498	pos	[(6-{5,7-dihydroxy-4-oxo-6-[3,4,5-trihydroxy-6-(hydroxymethyl)oxan-2-yl]-2-(2,4,5-trihydroxyphenyl)-4H-chromen-8-yl}-3,4,5-trihydroxyoxan-2-yl)methoxy]sulfonic acid	HMDB0126993	Phenylpropanoids and polyketides	Flavonoids	Flavonoid glycosides	M+H-H2O	C27H30O20S	32.3	0	-4.92164	25.7385
1.78_592.1586m/z	592.159	1.78245	pos	3-Ferulylpelargonidin 5-glucoside	HMDB0038088	Phenylpropanoids and polyketides	Flavonoids	Flavonoid glycosides	M+H-H2O	C31H29O13+	32.3	0	1.68529	23.037
0.75_875.1239m/z	875.124	0.750517	pos	{4-[11-hydroxy-7-(4-hydroxy-3,5-dimethoxyphenyl)-6-{[3,4,5-trihydroxy-6-({[(2E)-3-[4-(sulfooxy)phenyl]prop-2-enoyl]oxy}methyl)oxan-2-yl]oxy}-2,8-dioxatricyclo[7.3.1.0⁵,¹³]trideca-1(13),4,6,9,11-pentaen-3-ylidene]cyclohexa-2,5-dien-1-ylidene}oxidanium	HMDB0134876	Phenylpropanoids and polyketides	Flavonoids	Flavonoid glycosides	M+K	C40H36O18S	31.3	0	-1.83551	9.66211
1.58_651.1514m/z	651.151	1.58213	pos	Euphorbianin	LMPK12112261	Lipids and lipid-like molecules	Polyketides	Flavonoids	M+H-H2O	C29H32O18	55.1	91.3	-6.18305	404.447
7.05_271.0620m/z	271.062	7.05127	neg	Naringenin	LMPK12140001	Lipids and lipid-like molecules	Polyketides	Flavonoids	M-H	C15H12O5	54.6	92.9	3.11358	46.0272
3.52_481.1073m/z	481.107	3.52385	pos	Daidzein 6''-O-acetate	LMPK12050015	Lipids and lipid-like molecules	Polyketides	Flavonoids	M+Na	C23H22O10	54.4	86	-6.96696	119.163
1.41_515.0780m/z	515.078	1.41363	pos	8-Hydroxyluteolin 4'-methyl ether 8-glucuronide	LMPK12111385	Lipids and lipid-like molecules	Polyketides	Flavonoids	M+Na	C22H20O13	54.2	80.7	-3.27747	1457.63
2.41_659.1221m/z	659.122	2.40775	pos	Acacetin 7-glucuronosyl-(1->2)-glucuronide	LMPK12110451	Lipids and lipid-like molecules	Polyketides	Flavonoids	M+Na	C28H28O17	54.2	80.1	0.361752	141.716
2.77_501.0974m/z	501.097	2.77022	pos	8-Hydroxyluteolin 3'-methyl ether 7-glucoside	LMPK12111380	Lipids and lipid-like molecules	Polyketides	Flavonoids	M+Na	C22H22O12	54.2	83.5	-6.10103	207.411
2.95_651.0851m/z	651.085	2.95093	neg	Myricetin 3,7-diglucuronide	LMPK12112443	Lipids and lipid-like molecules	Polyketides	Flavonoids	M-H2O-H	C27H26O20	53.9	73.2	1.82936	3737.65
4.52_347.0726m/z	347.073	4.52417	neg	5,7,4'-Trihydroxy-6-methoxyflavanone	LMPK12140619	Lipids and lipid-like molecules	Polyketides	Flavonoids	M+FA-H	C16H14O6	53.7	91.7	-15.4068	89.4266
2.91_439.0945m/z	439.095	2.91055	pos	Daidzin	LMPK12050013	Lipids and lipid-like molecules	Polyketides	Flavonoids	M+Na	C21H20O9	53.6	86.1	-13.0536	80.2896
4.50_459.1725m/z	459.173	4.49645	pos	Cannflavin A	LMPK12110794	Lipids and lipid-like molecules	Polyketides	Flavonoids	M+Na	C26H28O6	53.6	87.5	-12.0758	64.0899
5.54_431.0989m/z	431.099	5.5366	neg	Afzelin	LMPK12111842	Lipids and lipid-like molecules	Polyketides	Flavonoids	M-H	C21H20O10	53.4	81.1	1.26028	144.234
4.04_479.1136m/z	479.114	4.03837	neg	Chalconaringenin 4'-glucoside	LMPK12120251	Lipids and lipid-like molecules	Polyketides	Flavonoids	M+FA-H	C21H22O10	53.3	94.4	-13.5164	26.529
1.33_507.1092m/z	507.109	1.32815	pos	5,7,2',3',4'-Pentahydroxy-3,6-dimethoxyflavone 7-glucoside	LMPK12113046	Lipids and lipid-like molecules	Polyketides	Flavonoids	M+H-H2O	C23H24O14	53	82.5	-7.87654	530.874
4.77_447.0938m/z	447.094	4.76548	neg	Quercitrin	LMPK12112171	Lipids and lipid-like molecules	Polyketides	Flavonoids	M-H	C21H20O11	52.8	66.4	1.13337	3916.2
3.76_289.0762m/z	289.076	3.7595	pos	Eriodictyol	LMPK12140002	Lipids and lipid-like molecules	Polyketides	Flavonoids	M+H	C15H12O6	52.6	91.3	19.3025	29.2271
4.87_317.0706m/z	317.071	4.8711	pos	Amaronol B	LMPK12130075	Lipids and lipid-like molecules	Polyketides	Flavonoids	M+H-H2O	C16H14O8	52.5	95.7	15.0099	11.5167
5.87_551.1041m/z	551.104	5.86508	neg	Myricetin 3-acetylrhamnoside	LMPK12112444	Lipids and lipid-like molecules	Polyketides	Flavonoids	M+FA-H	C23H22O13	52.5	71.4	-0.316164	64.2286
2.71_609.1209m/z	609.121	2.70923	pos	Prunin 6''-O-gallate	LMPK12140244	Lipids and lipid-like molecules	Polyketides	Flavonoids	M+Na	C28H26O14	52.3	67.8	-0.970828	215.39
4.87_479.1254m/z	479.125	4.8711	pos	6-Methoxyluteolin 7-glucoside	LMPK12111196	Lipids and lipid-like molecules	Polyketides	Flavonoids	M+H	C22H22O12	52.3	85.2	14.6809	23.0743
0.66_563.1115m/z	563.111	0.662067	neg	Apigenin 7-(2''-glucuronosyllactate)	LMPK12110378	Lipids and lipid-like molecules	Polyketides	Flavonoids	M+FA-H	C24H22O13	52.1	93.8	13.968	104.679
1.63_677.1321m/z	677.132	1.6283	pos	Tamarixetin 5-glucoside-7-glucuronide	LMPK12110602	Lipids and lipid-like molecules	Polyketides	Flavonoids	M+Na	C28H30O18	52.1	68.7	-0.438272	52.0551
6.27_473.0725m/z	473.072	6.26713	neg	Isorhamnetin 3-glucuronide	LMPK12112362	Lipids and lipid-like molecules	Polyketides	Flavonoids	M-H2O-H	C22H20O13	52.1	73.8	-0.178116	43.6185
6.34_257.0856m/z	257.086	6.33833	pos	Phloretin	LMPK12120525	Lipids and lipid-like molecules	Polyketides	Flavonoids	M+H-H2O	C15H14O5	52.1	83.3	17.3999	22.7252
2.88_349.1449m/z	349.145	2.87905	pos	Erybraedin E	LMPK12070010	Lipids and lipid-like molecules	Polyketides	Flavonoids	M+H	C22H20O4	51.9	69.3	4.15262	42.2658
3.80_347.0766m/z	347.077	3.79522	neg	5,7,3',5'-Tetrahydroxy-6-methylflavanone	LMPK12140201	Lipids and lipid-like molecules	Polyketides	Flavonoids	M+FA-H	C16H14O6	51.9	79	-2.04909	10.2876
8.39_483.0697m/z	483.07	8.38622	pos	3'-O-Methylderhamnosylmaysin	LMPK12110755	Lipids and lipid-like molecules	Polyketides	Flavonoids	M+K	C22H20O10	51.7	70.7	2.08466	89.4185
5.32_654.1793m/z	654.179	5.31723	pos	Kaempferol 3-(2''-(E)-p-coumaroyl-6''-acetylglucoside)	LMPK12111945	Lipids and lipid-like molecules	Polyketides	Flavonoids	M+NH4	C32H28O14	51.6	68.8	-3.83478	159.733
2.39_973.1925m/z	973.193	2.39208	pos	Quercetin 3-(6''''-p-coumarylsophorotrioside)	LMPK12112151	Lipids and lipid-like molecules	Polyketides	Flavonoids	M+K	C42H46O24	51.5	78.8	-9.11099	90.6214
3.64_449.1148m/z	449.115	3.64217	pos	Plantagoside	LMPK12140454	Lipids and lipid-like molecules	Polyketides	Flavonoids	M+H-H2O	C21H22O12	51.5	78.5	15.0072	47.4935
2.30_509.1300m/z	509.13	2.2988	neg	Okanin 4-methyl ether 4'-glucoside	LMPK12120169	Lipids and lipid-like molecules	Polyketides	Flavonoids	M+FA-H	C22H24O11	51.4	59.1	-0.145177	572.685
1.25_471.0870m/z	471.087	1.25298	pos	Rhamnetin 3-alpha-L-arabinofuranoside	LMPK12112611	Lipids and lipid-like molecules	Polyketides	Flavonoids	M+Na	C21H20O11	51.3	70.4	-6.27169	793.264
3.32_349.0559m/z	349.056	3.31642	neg	5,7,3',4',5'-Pentahydroxyflavanone	LMPK12140455	Lipids and lipid-like molecules	Polyketides	Flavonoids	M+FA-H	C15H12O7	51.3	75.3	-2.10326	16.7333
3.19_525.0877m/z	525.088	3.19492	neg	Myricetin 3'-glucoside	LMPK12112440	Lipids and lipid-like molecules	Polyketides	Flavonoids	M+FA-H	C21H20O13	51.1	66.4	-1.78331	47.5196
4.09_465.1133m/z	465.113	4.08898	pos	Pratensin A	LMPK12113306	Lipids and lipid-like molecules	Polyketides	Flavonoids	M+Na	C23H22O9	51.1	66.5	-5.19385	1524.22
4.76_449.1182m/z	449.118	4.7606	pos	3,4,5,2',4',6'-Hexahydroxychalcone 2'-glucoside	LMPK12120279	Lipids and lipid-like molecules	Polyketides	Flavonoids	M+H-H2O	C21H22O12	51.1	79.4	22.2244	3120.37
1.13_665.1707m/z	665.171	1.12883	pos	Isorhamnetin 3-(6'''-acetylglucosyl)(1->6)-galactoside	LMPK12112337	Lipids and lipid-like molecules	Polyketides	Flavonoids	M+H-H2O	C30H34O18	51	75.9	-0.83385	859.072
2.08_599.0897m/z	599.09	2.07965	neg	Kaempferol 7-(6''-galloylglucoside)	LMPK12111895	Lipids and lipid-like molecules	Polyketides	Flavonoids	M-H	C28H24O15	50.8	89.3	-24.1645	123.917
2.74_832.1933m/z	832.193	2.73957	pos	Luteolin 7-glucuronosyl-(1->2)-glucuronide-4'-glucuronide	LMPK12110685	Lipids and lipid-like molecules	Polyketides	Flavonoids	M+NH4	C33H34O24	50.8	84.5	19.0532	53.4189
1.94_419.0918m/z	419.092	1.93645	pos	Multijuginol	LMPK12110184	Lipids and lipid-like molecules	Polyketides	Flavonoids	M+K	C22H20O6	50.7	81.9	6.87142	41.1243
9.79_387.1990m/z	387.199	9.79497	pos	Boesenbergin A	LMPK12120234	Lipids and lipid-like molecules	Polyketides	Flavonoids	M+H-H2O	C26H28O4	50.7	88.6	8.64757	16.2714
4.42_491.0823m/z	491.082	4.41652	neg	Apigenin 4'-glucuronide	LMPK12110350	Lipids and lipid-like molecules	Polyketides	Flavonoids	M+FA-H	C21H18O11	50.6	63.3	-1.7846	56.3412
4.75_510.1310m/z	510.131	4.74677	pos	Azaleatin 3-glucuronide	LMPK12112545	Lipids and lipid-like molecules	Polyketides	Flavonoids	M+NH4	C22H20O13	50.5	78.2	13.7132	14.9528
2.17_489.0985m/z	489.098	2.17293	pos	2,5,7,3',4'-Pentahydroxyflavanone 5-O-glucoside	LMPK12140367	Lipids and lipid-like molecules	Polyketides	Flavonoids	M+Na	C21H22O12	50.4	63	-4.06614	2120.81
2.56_397.0922m/z	397.092	2.5594	pos	Bonanzin	LMPK12113011	Lipids and lipid-like molecules	Polyketides	Flavonoids	M+Na	C19H18O8	50.4	64.2	7.59144	44.2305
5.53_433.1219m/z	433.122	5.52505	pos	Eriodictyol 3'-O-glucoside	LMPK12140364	Lipids and lipid-like molecules	Polyketides	Flavonoids	M+H-H2O	C21H22O11	50.4	82.3	19.9073	84.9157
2.39_943.2190m/z	943.219	2.39208	pos	Quercetin 3-(2'''-caffeylsambubioside)-7-glucoside	LMPK12112156	Lipids and lipid-like molecules	Polyketides	Flavonoids	M+Na	C41H44O24	50.3	70.5	8.17557	207.669
2.92_319.0464m/z	319.046	2.92393	neg	Amaronol A	LMPK12130074	Lipids and lipid-like molecules	Polyketides	Flavonoids	M-H	C15H12O8	50.3	58.7	1.37249	121.543
3.79_363.1125m/z	363.112	3.78883	pos	5,7,3'-Trihydroxy-6,4',5'-trimethoxyflavanone	LMPK12140637	Lipids and lipid-like molecules	Polyketides	Flavonoids	M+H	C18H18O8	50.3	70.8	13.9166	24.0416
1.31_487.0818m/z	487.082	1.31332	pos	Bractein	LMPK12130042	Lipids and lipid-like molecules	Polyketides	Flavonoids	M+Na	C21H20O12	50.2	64.9	-6.16365	181.531
1.55_524.1366m/z	524.137	1.55097	pos	Tricin 7-glucuronide	LMPK12110864	Lipids and lipid-like molecules	Polyketides	Flavonoids	M+NH4	C23H22O13	50.2	64	-6.46357	6780.48
1.64_592.1624m/z	592.162	1.64363	pos	Malvidin 3-glucoside-4-vinylphenol	LMPK12010435	Lipids and lipid-like molecules	Polyketides	Flavonoids	M+H-H2O	C31H29O13+	50.2	69.2	8.07299	190.135
2.44_676.1496m/z	676.15	2.43842	pos	Myricetin 3-O-(4''-O-acetyl-2''-O-galloyl)-alpha-L-rhamnopyranoside	LMPK12112450	Lipids and lipid-like molecules	Polyketides	Flavonoids	M+NH4	C30H26O17	50.2	59	-1.82051	846.697
2.42_811.1364m/z	811.136	2.42308	pos	Quercetin 3-O-beta-(6''-O-E-p-coumaroylglucoside)-7-O-beta-glucoside	LMPK12112163	Lipids and lipid-like molecules	Polyketides	Flavonoids	M+K	C36H36O19	50.1	75.4	-15.2936	258.761
3.77_273.0798m/z	273.08	3.77417	pos	Nubigenol	LMPK12120579	Lipids and lipid-like molecules	Polyketides	Flavonoids	M+H-H2O	C15H14O6	50.1	81.1	13.7993	8.48886
2.02_351.0420m/z	351.042	2.01577	pos	Dalspinin	LMPK12050410	Lipids and lipid-like molecules	Polyketides	Flavonoids	M+Na	C17H12O7	50	73.4	-16.829	86.253
2.36_351.0782m/z	351.078	2.36092	pos	7-Hydroxy-3,5,8-trimethoxyflavone	LMPK12113095	Lipids and lipid-like molecules	Polyketides	Flavonoids	M+Na	C18H16O6	50	74.7	-17.4015	124.355
2.59_625.1156m/z	625.116	2.5894	pos	(2S)-5,7,3',4'-Tetrahydroxyflavanone 7-(6-galloylglucoside)	LMPK12140388	Lipids and lipid-like molecules	Polyketides	Flavonoids	M+Na	C28H26O15	50	62	-1.38	67.5144
3.69_272.0968m/z	272.097	3.68617	pos	Nordalbergin	LMPK12100008	Lipids and lipid-like molecules	Polyketides	Flavonoids	M+NH4	C15H10O4	50	85.4	20.1054	13.2891
4.38_363.1147m/z	363.115	4.38497	pos	Brosimacutin D	LMPK12140055	Lipids and lipid-like molecules	Polyketides	Flavonoids	M+Na	C20H20O5	50	76.4	-16.5497	21.7978
4.87_666.2452n	667.256	4.8711	pos	3,4,7-Trihydroxy-5-methoxy-8-prenylflavan 4-O-(beta-D-xylopyranosyl-(1->6)-beta-D-glucopyranoside)	LMPK12020211	Lipids and lipid-like molecules	Polyketides	Flavonoids	M+H-H2O, M+H	C32H42O15	50	71.9	-10.6994	293.969
6.59_473.0716m/z	473.072	6.59388	neg	Quercetin 3-methyl ether 7-glucuronide	LMPK12112704	Lipids and lipid-like molecules	Polyketides	Flavonoids	M-H2O-H	C22H20O13	50	64.5	-2.0049	80.9849
6.71_257.0859m/z	257.086	6.70882	pos	2',4',6'-Trihydroxychalcone	LMPK12120243	Lipids and lipid-like molecules	Polyketides	Flavonoids	M+H	C15H12O4	50	72	19.8559	80.447
4.48_485.1423m/z	485.142	4.48278	pos	Cyrtopterin	LMPK12140232	Lipids and lipid-like molecules	Polyketides	Flavonoids	M+Na	C23H26O10	49.9	74.8	1.0819	60.947
5.81_317.0349m/z	317.035	5.81203	pos	8-Hydroxyquercetagetin	LMPK12113327	Lipids and lipid-like molecules	Polyketides	Flavonoids	M+H-H2O	C15H10O9	49.9	72.2	17.2193	27.2685
3.18_523.0745m/z	523.074	3.18142	neg	Isoetin 4'-glucuronide	LMPK12110888	Lipids and lipid-like molecules	Polyketides	Flavonoids	M+FA-H	C21H18O13	49.8	75.5	3.1839	11.4722
4.05_653.1363m/z	653.136	4.05203	neg	Quercetin 3-[6''-(3-hydroxy-3-methylglutaryl)galactoside]	LMPK12112069	Lipids and lipid-like molecules	Polyketides	Flavonoids	M+FA-H	C27H28O16	49.8	58.3	0.666076	267.656
3.48_483.0873m/z	483.087	3.47885	pos	Apigenin 7-(6''-methylglucuronide)	LMPK12110346	Lipids and lipid-like molecules	Polyketides	Flavonoids	M+Na	C22H20O11	49.7	64.3	-5.42072	79.5349
3.95_465.1130m/z	465.113	3.94565	pos	Quercetagetin 3-rhamnoside	LMPK12112905	Lipids and lipid-like molecules	Polyketides	Flavonoids	M+H	C21H20O12	49.7	74.5	22.0464	336.112
5.88_491.1275m/z	491.127	5.8812	pos	Quercetin 3-(4''-acetylrhamnoside)	LMPK12112214	Lipids and lipid-like molecules	Polyketides	Flavonoids	M+H	C23H22O12	49.6	70.6	18.511	75.9603
1.40_339.0426m/z	339.043	1.39998	pos	Demethyltorosaflavone D	LMPK12110725	Lipids and lipid-like molecules	Polyketides	Flavonoids	M+H-H2O	C18H12O8	49.5	74.7	-20.5361	184.501
1.67_397.0845m/z	397.084	1.67347	pos	Pinnatifinoside A	LMPK12110397	Lipids and lipid-like molecules	Polyketides	Flavonoids	M+H-H2O	C21H18O9	49.5	72.8	-17.6377	212.879
1.89_457.1069m/z	457.107	1.89028	pos	5,7,2'-Trihydroxyflavanone 7-glucoside	LMPK12140108	Lipids and lipid-like molecules	Polyketides	Flavonoids	M+Na	C21H22O10	49.5	66.1	-8.27057	342.436
2.02_300.0614n	301.063	2.01577	pos	5,7,2'-Trihydroxy-6-methoxyflavone	LMPK12111080	Lipids and lipid-like molecules	Polyketides	Flavonoids	M+H-H2O, M+H, M+NH4	C16H12O6	49.4	56.1	-6.62023	1882.65
4.46_529.1203m/z	529.12	4.45683	neg	Diospyrin	LMPK12020205	Lipids and lipid-like molecules	Polyketides	Flavonoids	M+FA-H	C21H24O13	49.4	62	0.758036	43.1302
1.83_469.0713m/z	469.071	1.82912	pos	5,7,2'-Trihydroxyflavone 7-glucuronide	LMPK12110117	Lipids and lipid-like molecules	Polyketides	Flavonoids	M+Na	C21H18O11	49.3	62.8	-6.45732	419.586
2.80_433.0412m/z	433.041	2.80127	neg	Repenol	LMPK12060080	Lipids and lipid-like molecules	Polyketides	Flavonoids	M+FA-H	C18H12O10	49.3	56.5	-0.0859026	57.7044
3.30_473.0440m/z	473.044	3.2987	pos	Avicularin	LMPK12112167	Lipids and lipid-like molecules	Polyketides	Flavonoids	M+K	C20H18O11	49.3	62.5	-9.41256	113.523
4.68_287.0606m/z	287.061	4.67745	pos	Kaempferol	LMPK12110003	Lipids and lipid-like molecules	Polyketides	Flavonoids	M+H	C15H10O6	49.3	70.5	19.6296	94.2495
3.73_347.0402m/z	347.04	3.72772	neg	Quercetin	LMPK12110004	Lipids and lipid-like molecules	Polyketides	Flavonoids	M+FA-H	C15H10O7	49.1	64.4	-2.09631	15.3894
1.57_487.0822m/z	487.082	1.56663	pos	Eriodictyol 7-glucuronide	LMPK12140368	Lipids and lipid-like molecules	Polyketides	Flavonoids	M+Na	C21H20O12	49	60	-5.46973	362.822
2.56_343.0836m/z	343.084	2.5594	pos	5,7,3'-Trihydroxy-8,4',5'-trimethoxyflavone	LMPK12111413	Lipids and lipid-like molecules	Polyketides	Flavonoids	M+H-H2O	C18H16O8	49	71.4	6.47777	27.5692
1.25_651.1508m/z	651.151	1.25298	pos	Dillenetin 5-glucoside-7-glucuronide	LMPK12112410	Lipids and lipid-like molecules	Polyketides	Flavonoids	M+H-H2O	C29H32O18	48.9	65.5	-7.08136	152.925
1.74_851.1560m/z	851.156	1.73578	pos	Tricin 7-(2''-p-coumaroylglucuronosyl)(1->2)glucronide	LMPK12110870	Lipids and lipid-like molecules	Polyketides	Flavonoids	M+Na	C38H36O21	48.9	74.9	-9.84608	54.6869
6.72_418.1264n	463.124	6.71703	neg	Neoliquiritin	LMPK12140022	Lipids and lipid-like molecules	Polyketides	Flavonoids	M-H, M+FA-H	C21H22O9	48.9	57	0.124234	72.6579
4.02_501.1099m/z	501.11	4.01765	pos	Genistein 7-O-glucoside-6''-malonate	LMPK12050173	Lipids and lipid-like molecules	Polyketides	Flavonoids	M+H-H2O	C24H22O13	48.8	69.2	13.8609	22.7168
0.97_653.1565n	654.165	0.970667	pos	Delphinidin 3-[6-(3-acetylrhamnosyl)glucoside]	LMPK12010322	Lipids and lipid-like molecules	Polyketides	Flavonoids	M+H-H2O, M+H	C29H33O17+	48.7	72.7	-23.4468	339.525
1.83_473.1013m/z	473.101	1.82912	pos	Carthamidin 5-glucoside	LMPK12140615	Lipids and lipid-like molecules	Polyketides	Flavonoids	M+Na	C21H22O11	48.7	58.4	-9.2222	138.845
2.50_639.0954m/z	639.095	2.49925	pos	Quercetin 3-(2''-galloylgalactoside)	LMPK12112071	Lipids and lipid-like molecules	Polyketides	Flavonoids	M+Na	C28H24O16	48.7	52.5	-0.477529	163.668
3.61_319.0506m/z	319.051	3.61283	pos	Quercetagetin	LMPK12112983	Lipids and lipid-like molecules	Polyketides	Flavonoids	M+H	C15H10O8	48.7	78.6	18.1915	27.7474
6.15_491.1269m/z	491.127	6.14652	pos	Quercetin 3-(3''-acetylrhamnoside)	LMPK12112213	Lipids and lipid-like molecules	Polyketides	Flavonoids	M+H	C23H22O12	48.7	79.2	17.3956	58.416
0.72_345.0537m/z	345.054	0.71635	pos	Gallocatechin-4beta-ol	LMPK12020209	Lipids and lipid-like molecules	Polyketides	Flavonoids	M+Na	C15H14O8	48.6	60.4	-13.7765	10643.8
2.22_605.0883m/z	605.088	2.21992	pos	Quercetin 3-apiosyl-(1->2)-alpha-L-arabinopyranoside	LMPK12112185	Lipids and lipid-like molecules	Polyketides	Flavonoids	M+K	C25H26O15	48.6	53.4	-3.51074	139.567
2.59_313.0777m/z	313.078	2.5894	pos	Remerin	LMPK12140699	Lipids and lipid-like molecules	Polyketides	Flavonoids	M+H-H2O	C17H14O7	48.5	81.6	21.1915	76.7556
1.52_418.1436m/z	418.144	1.5198	pos	Herbacetin 7,4'-dimethyl ether 8-butyrate	LMPK12113170	Lipids and lipid-like molecules	Polyketides	Flavonoids	M+NH4	C21H20O8	48.4	64.3	-15.1715	967.12
5.72_654.1797m/z	654.18	5.71555	pos	Kaempferol 3-(3''-acetyl-6''-p-coumaroylglucoside)	LMPK12111946	Lipids and lipid-like molecules	Polyketides	Flavonoids	M+NH4	C32H28O14	48.4	54.6	-3.23142	236.615
6.67_317.1373m/z	317.137	6.66782	pos	4-Hydroxy-5,7,4'-trimethoxyflavan	LMPK12020173	Lipids and lipid-like molecules	Polyketides	Flavonoids	M+H	C18H20O5	48.4	48.9	-3.40075	32.6671
8.48_279.0996m/z	279.1	8.48153	pos	7-Hydroxy-5-methoxyflavan	LMPK12020258	Lipids and lipid-like molecules	Polyketides	Flavonoids	M+Na	C16H16O3	48.4	47.7	1.77395	1455.86
4.43_331.0827m/z	331.083	4.43	neg	Vestitone	LMPK12050462	Lipids and lipid-like molecules	Polyketides	Flavonoids	M+FA-H	C16H14O5	48.3	60	1.44853	17.4435
6.61_397.0251m/z	397.025	6.61248	pos	3,5,8,2'-Tetrahydroxy-7-methoxyflavone 8-acetate	LMPK12113074	Lipids and lipid-like molecules	Polyketides	Flavonoids	M+K	C18H14O8	48.3	70.4	-19.3932	33.3573
0.95_506.1015n	507.109	0.953833	pos	Myricetin 3-(2''-acetylrhamnoside)	LMPK12112463	Lipids and lipid-like molecules	Polyketides	Flavonoids	M+H-H2O, M+H	C23H22O13	48.2	55	-8.95442	2721.49
1.52_825.1715m/z	825.172	1.5198	pos	Isorhamnetin 3-O-beta-(6''-O-E-p-coumaroylglucoside)-7-O-beta-glucoside	LMPK12110594	Lipids and lipid-like molecules	Polyketides	Flavonoids	M+K	C37H38O19	48.2	68.5	9.69867	51.8569
2.79_344.1413m/z	344.141	2.78572	pos	Eucalyptin	LMPK12111028	Lipids and lipid-like molecules	Polyketides	Flavonoids	M+NH4	C19H18O5	48.2	72	-24.4044	330.525
4.40_672.1885m/z	672.189	4.39895	pos	Okanin 4'-O-(2''-O-caffeoyl-6''-O-acetylglucoside)	LMPK12120176	Lipids and lipid-like molecules	Polyketides	Flavonoids	M+NH4	C32H30O15	48.2	57.6	-5.76617	68.3167
4.87_435.1355m/z	435.135	4.8711	pos	Coreopsin	LMPK12120101	Lipids and lipid-like molecules	Polyketides	Flavonoids	M+H	C21H22O10	48.2	61.4	15.9491	36.7133
0.92_362.0579n	363.065	0.923667	pos	5,7,3',4',5'-Pentahydroxy-3,6-dimethoxyflavone	LMPK12113039	Lipids and lipid-like molecules	Polyketides	Flavonoids	M+H, M+NH4	C17H14O9	48.1	64.9	-16.3267	3060.15
0.72_506.1014n	507.109	0.71635	pos	Quercetin 3- (3''-acetylgalactoside)	LMPK12112066	Lipids and lipid-like molecules	Polyketides	Flavonoids	M+H-H2O, M+H	C23H22O13	48	53.7	-9.0957	1788.38
3.38_329.0302m/z	329.03	3.38457	neg	7,4',5'-Trihydroxy-5,2'-oxido-4-phenylcoumarin	LMPK12100060	Lipids and lipid-like molecules	Polyketides	Flavonoids	M+FA-H	C15H8O6	48	46.4	-0.218568	93.5549
8.14_343.1186m/z	343.119	8.14245	neg	Infectocaryone	LMPK12120418	Lipids and lipid-like molecules	Polyketides	Flavonoids	M+FA-H	C18H18O4	48	50.8	-0.250886	174.894
1.25_506.1020n	489.099	1.25298	pos	Quercetin 3-(2''-acetylgalactoside)	LMPK12112258	Lipids and lipid-like molecules	Polyketides	Flavonoids	M+H-H2O, M+K, M+NH4	C23H22O13	47.9	52.6	-7.95471	10709.8
2.62_377.0879m/z	377.088	2.62495	neg	3'-Deoxydryopteric acid	LMPK12020034	Lipids and lipid-like molecules	Polyketides	Flavonoids	M+FA-H	C17H16O7	47.9	47.9	0.248204	42.217
3.31_481.0730m/z	481.073	3.31402	pos	Gallocatechin 3-O-gallate	LMPK12020120	Lipids and lipid-like molecules	Polyketides	Flavonoids	M+Na	C22H18O11	47.9	55	-2.44598	48.7374
3.52_364.1095m/z	364.11	3.52385	pos	Spinacetin	LMPK12112995	Lipids and lipid-like molecules	Polyketides	Flavonoids	M+NH4	C17H14O8	47.9	68.3	19.6992	53.6621
3.64_611.1743m/z	611.174	3.64217	pos	Matteuorienate C	LMPK12110145	Lipids and lipid-like molecules	Polyketides	Flavonoids	M+Na	C29H32O13	47.9	48.2	1.36347	268.532
1.02_345.0535m/z	345.053	1.01917	pos	5,8,3',4',5'-Pentahydroxy-3,7-dimethoxyflavone	LMPK12113279	Lipids and lipid-like molecules	Polyketides	Flavonoids	M+H-H2O	C17H14O9	47.8	62.7	-19.3625	16932.4
1.78_317.0599m/z	317.06	1.78245	pos	Isorhamnetin	LMPK12110002	Lipids and lipid-like molecules	Polyketides	Flavonoids	M+H	C16H12O7	47.8	69.2	-18.0719	60.2607
2.25_485.0686m/z	485.069	2.25125	pos	5,6,7,2'-Tetrahydroxyflavone 7-glucuronide	LMPK12111077	Lipids and lipid-like molecules	Polyketides	Flavonoids	M+Na	C21H18O12	47.8	46.3	-0.880123	194.482
2.64_347.0777m/z	347.078	2.63845	neg	Hesperetin	LMPK12140003	Lipids and lipid-like molecules	Polyketides	Flavonoids	M+FA-H	C16H14O6	47.8	46.5	1.6566	217.495
2.85_333.1145m/z	333.115	2.84788	pos	Semiglabrinol	LMPK12110015	Lipids and lipid-like molecules	Polyketides	Flavonoids	M+H-H2O	C21H18O5	47.8	50.6	6.7738	55.1152
6.71_419.1421m/z	419.142	6.70882	pos	6'',6''-Dimethylpyrano[2'',3'':6',5']-2'-hydroxy-3,4,4'-trimethoxychalcone	LMPK12120314	Lipids and lipid-like molecules	Polyketides	Flavonoids	M+Na	C23H24O6	47.8	57.6	-11.2217	150.254
1.19_995.2179m/z	995.218	1.18753	neg	Isoorientin 4'-O-glucoside-2''-(4-glucosyloxy-2,5-dihydroxycinnamante)	LMPK12110628	Lipids and lipid-like molecules	Polyketides	Flavonoids	M+FA-H	C42H46O25	47.7	72.7	-13.7743	670.758
1.82_675.1068m/z	675.107	1.81917	neg	Isorhamnetin 3-(6''-galloylglucoside)	LMPK12110591	Lipids and lipid-like molecules	Polyketides	Flavonoids	M+FA-H	C29H26O16	47.7	66.9	-21.44	3927.86
1.94_701.1575m/z	701.158	1.9425	neg	Patuletin 3-gentiobioside	LMPK12112893	Lipids and lipid-like molecules	Polyketides	Flavonoids	M+FA-H	C28H32O18	47.7	50.3	0.722678	48.9566
5.44_757.2098m/z	757.21	5.4439	pos	Epimedokoreanoside II	LMPK12112020	Lipids and lipid-like molecules	Polyketides	Flavonoids	M+K	C35H42O16	47.7	53.5	-0.849818	32.6201
1.02_659.1228m/z	659.123	1.01917	pos	Apigenin 7-(3''-acetyl-6''-E-p-coumaroylglucoside)	LMPK12110403	Lipids and lipid-like molecules	Polyketides	Flavonoids	M+K	C32H28O13	47.6	63.3	10.7661	124.096
1.54_453.0761m/z	453.076	1.5353	pos	Chrysin 7-glucuronide	LMPK12110149	Lipids and lipid-like molecules	Polyketides	Flavonoids	M+Na	C21H18O10	47.6	50.9	-7.27692	4308.16
1.75_659.1217m/z	659.122	1.75095	pos	Luteolin 3',4'-diglucuronide	LMPK12110676	Lipids and lipid-like molecules	Polyketides	Flavonoids	M+Na	C28H28O17	47.6	44.9	-0.222698	599.273
2.24_313.0767m/z	313.077	2.23558	pos	Quercetin 3,3'-dimethyl ether	LMPK12112752	Lipids and lipid-like molecules	Polyketides	Flavonoids	M+H-H2O	C17H14O7	47.6	61.3	18.2061	114.687
3.55_479.0821m/z	479.082	3.5484	neg	Zeravschanoside	LMPK12111467	Lipids and lipid-like molecules	Polyketides	Flavonoids	M-H	C21H20O13	47.4	50.7	-2.02762	96.6108
5.85_401.1313m/z	401.131	5.85353	pos	Naringenin 4'-O-alpha-L-rhamnopyranoside	LMPK12140256	Lipids and lipid-like molecules	Polyketides	Flavonoids	M+H-H2O	C21H22O9	47.4	60.2	19.7017	179.75
6.32_461.1089m/z	461.109	6.32057	neg	Toringin	LMPK12110146	Lipids and lipid-like molecules	Polyketides	Flavonoids	M+FA-H	C21H20O9	47.4	59.2	-0.193771	21.4249
1.03_706.1251m/z	706.125	1.034	pos	Delphinidin 3-(6''-malonylsambubioside)	LMPK12010305	Lipids and lipid-like molecules	Polyketides	Flavonoids	M+Na	C29H31O19+	47.3	57.5	-14.7979	306.094
1.77_485.0679m/z	485.068	1.76678	pos	Luteolin 5-glucuronide	LMPK12110639	Lipids and lipid-like molecules	Polyketides	Flavonoids	M+Na	C21H18O12	47.3	44.7	-2.42315	130.059
15.84_702.2244m/z	702.224	15.8361	pos	Veronicafolin 3-glucosyl-(1->3)-galactoside	LMPK12112972	Lipids and lipid-like molecules	Polyketides	Flavonoids	M+NH4	C30H36O18	47.3	45.2	0.625327	20.0334
2.57_391.0661m/z	391.066	2.57063	neg	Alluaudiol	LMPK12112777	Lipids and lipid-like molecules	Polyketides	Flavonoids	M+FA-H	C17H14O8	47.3	50.9	-2.74653	39.7033
2.65_501.0979m/z	501.098	2.64907	pos	Tamarixetin 7-glucoside	LMPK12110601	Lipids and lipid-like molecules	Polyketides	Flavonoids	M+Na	C22H22O12	47.3	65.8	-5.09548	68.758
2.39_424.1427m/z	424.143	2.39208	pos	Hoslundin	LMPK12110155	Lipids and lipid-like molecules	Polyketides	Flavonoids	M+NH4	C23H18O7	47.2	52.7	8.89555	76.7927
1.64_419.0911m/z	419.091	1.64363	pos	Muxiangrin II	LMPK12111043	Lipids and lipid-like molecules	Polyketides	Flavonoids	M+K	C22H20O6	47	63.2	5.05449	17.7624
3.22_635.1016m/z	635.102	3.2227	pos	Quercetin 3-xylosyl-(1->6)-glucoside	LMPK12112091	Lipids and lipid-like molecules	Polyketides	Flavonoids	M+K	C26H28O16	47	47.3	1.10777	311.791
1.57_628.1823m/z	628.182	1.56663	pos	Quercetin 3-methyl ether 7-alpha-L-arabinofuranosyl-(1->6)-glucoside	LMPK12112712	Lipids and lipid-like molecules	Polyketides	Flavonoids	M+NH4	C27H30O16	46.9	50.2	-8.08231	82.876
4.52_345.0752m/z	345.075	4.52417	neg	Robustone	LMPK12050245	Lipids and lipid-like molecules	Polyketides	Flavonoids	M-H2O-H	C21H16O6	46.9	51.9	-4.42734	297.287
5.85_571.1821m/z	571.182	5.85165	neg	Pilosanol C	LMPK12020073	Lipids and lipid-like molecules	Polyketides	Flavonoids	M+FA-H	C28H30O10	46.9	44.8	0.035092	126.593
1.47_332.0818n	315.079	1.4733	pos	Parvisoflavanone	LMPK12050504	Lipids and lipid-like molecules	Polyketides	Flavonoids	M+H-H2O, M+H	C17H16O7	46.8	60.9	-23.3922	5378.19
1.60_295.1027m/z	295.103	1.59985	neg	Syzygiol	LMPK12120417	Lipids and lipid-like molecules	Polyketides	Flavonoids	M-H2O-H	C18H18O5	46.7	69.2	16.3606	9.62523
1.70_675.1069m/z	675.107	1.69552	neg	Myricetin 3-(2''-galloylrhamnoside)	LMPK12112663	Lipids and lipid-like molecules	Polyketides	Flavonoids	M+FA-H	C29H26O16	46.7	58.6	-21.3233	2299.52
2.06_469.0726m/z	469.073	2.0631	pos	Apigenin 7-glucuronide	LMPK12110344	Lipids and lipid-like molecules	Polyketides	Flavonoids	M+Na	C21H18O11	46.7	46.8	-3.52994	402.263
3.76_595.1759m/z	595.176	3.7595	pos	Horridin (flavone)	LMPK12112232	Lipids and lipid-like molecules	Polyketides	Flavonoids	M+H	C27H30O15	46.7	57	17.1591	246.454
4.52_710.2764m/z	710.276	4.52428	pos	Scutellarein 6,7,4'-trimethyl ether 5-(6'''-acetylglucosyl)(1->3)-galactoside	LMPK12111142	Lipids and lipid-like molecules	Polyketides	Flavonoids	M+NH4	C33H40O16	46.7	58.7	15.872	38.8291
1.02_362.0804m/z	362.08	1.01917	pos	3,5,3'-Trihydroxy-4'-methoxy-6,7-methylenedioxyflavone	LMPK12113026	Lipids and lipid-like molecules	Polyketides	Flavonoids	M+NH4	C17H12O8	46.6	54.7	-19.2554	1982.94
2.47_358.0619n	359.069	2.46892	pos	5,4'-Dihydroxy-3,3'-dimethoxy-6,7-methylenedioxyflavone	LMPK12113021	Lipids and lipid-like molecules	Polyketides	Flavonoids	M+H, M+NH4	C18H14O8	46.6	59.5	-19.4839	637.685
2.88_337.0627m/z	337.063	2.87905	pos	Sophoracarpan B	LMPK12070141	Lipids and lipid-like molecules	Polyketides	Flavonoids	M+Na	C17H14O6	46.6	56.7	-17.6749	160.698
4.51_473.1749m/z	473.175	4.50995	pos	5-Hydroxy-7,4'-dimethoxy-6,8-di-C-prenylflavanone 5-O-galactoside	LMPK12140572	Lipids and lipid-like molecules	Polyketides	Flavonoids	M+H-H2O	C25H30O10	46.6	54.2	-11.5542	410.106
1.14_512.1715m/z	512.172	1.14498	pos	Peruvianoside I	LMPK12140456	Lipids and lipid-like molecules	Polyketides	Flavonoids	M+NH4	C23H26O12	46.5	50.2	-9.59544	559.078
1.75_507.1084m/z	507.108	1.75095	pos	Quercetin 3'-glucoside-7-acetate	LMPK12112224	Lipids and lipid-like molecules	Polyketides	Flavonoids	M+H	C23H22O13	46.5	46.4	-9.69697	401.85
12.14_389.1188m/z	389.119	12.1418	pos	Afzelechin 7-O-beta-D-apiofuranoside	LMPK12020031	Lipids and lipid-like molecules	Polyketides	Flavonoids	M+H-H2O	C20H22O9	46.5	48.5	-10.5766	17.3394
5.97_403.0993m/z	403.099	5.96753	pos	Cerarvensin	LMPK12110195	Lipids and lipid-like molecules	Polyketides	Flavonoids	M+H	C20H18O9	46.5	45.6	-7.5551	64.0448
1.46_629.1506m/z	629.151	1.45863	pos	Pseudobaptigenin 7-O-laminaribioside	LMPK12050044	Lipids and lipid-like molecules	Polyketides	Flavonoids	M+Na	C28H30O15	46.4	46.6	4.72776	61.402
3.33_627.1648m/z	627.165	3.32935	pos	Quercetin 3-glucosyl-(1->4)-galactoside	LMPK12112047	Lipids and lipid-like molecules	Polyketides	Flavonoids	M+H	C27H30O17	46.4	56.2	14.7925	46.0787
4.40_595.1742m/z	595.174	4.39895	pos	Okanin 4'-gentiobioside	LMPK12120166	Lipids and lipid-like molecules	Polyketides	Flavonoids	M+H-H2O	C27H32O16	46.4	54.8	13.7677	27.8109
5.21_433.1122m/z	433.112	5.2058	neg	Sigmoidin G	LMPK12140424	Lipids and lipid-like molecules	Polyketides	Flavonoids	M+FA-H	C20H20O8	46.4	51.9	-4.71692	47.2181
5.32_275.0958m/z	275.096	5.31723	pos	4,2',4',alpha-Tetrahydroxydihydrochalcone	LMPK12120575	Lipids and lipid-like molecules	Polyketides	Flavonoids	M+H	C15H14O5	46.4	52.2	16.1961	16.2087
3.60_335.0751m/z	335.075	3.60255	neg	(+)-Catechin	LMPK12020001	Lipids and lipid-like molecules	Polyketides	Flavonoids	M+FA-H	C15H14O6	46.3	56	-7.45803	9.83804
3.86_509.0926m/z	509.093	3.86288	neg	6-Hydroxykaempferol 7-glucoside	LMPK12112827	Lipids and lipid-like molecules	Polyketides	Flavonoids	M+FA-H	C21H20O12	46.3	57	-2.32424	19.3868
1.05_668.1775m/z	668.177	1.04867	pos	Vitexin 6''-O-malonyl 2''-O-xyloside	LMPK12110280	Lipids and lipid-like molecules	Polyketides	Flavonoids	M+NH4	C29H30O17	46.1	61.4	-7.14087	56.841
1.60_578.1447m/z	578.145	1.59763	pos	Herbacetin 8-(2'',3'',4''-triacetylxyloside)	LMPK12113138	Lipids and lipid-like molecules	Polyketides	Flavonoids	M+NH4	C26H24O14	46.1	55.9	-10.1638	99.3428
15.07_628.2041m/z	628.204	15.073	pos	4'-O-Methylcarthamidin 7-(2-p-coumaroylglucoside)	LMPK12140617	Lipids and lipid-like molecules	Polyketides	Flavonoids	M+NH4	C31H30O13	46.1	41.1	2.60002	24.6227
2.08_479.1186m/z	479.119	2.07965	neg	Floribundoside	LMPK12140238	Lipids and lipid-like molecules	Polyketides	Flavonoids	M+FA-H	C21H22O10	46.1	39.2	-2.08541	73.7342
2.08_485.1010m/z	485.101	2.07877	pos	Isoscutellarein 4'-methyl ether 8-glucoside	LMPK12111354	Lipids and lipid-like molecules	Polyketides	Flavonoids	M+Na	C22H22O11	46.1	51.3	-9.61599	344.346
2.64_465.1029m/z	465.103	2.63845	neg	3,4,2',4',6',beta-Hexahydroxychalcone 2'-glucoside	LMPK12120370	Lipids and lipid-like molecules	Polyketides	Flavonoids	M-H	C21H22O12	46	43.4	-1.95124	127.423
3.57_465.0775m/z	465.077	3.56835	pos	Catechin 5-O-gallate	LMPK12020095	Lipids and lipid-like molecules	Polyketides	Flavonoids	M+Na	C22H18O10	46	47.5	-3.98303	467.284
6.14_461.1088m/z	461.109	6.1374	neg	Scutellarein 4'-methyl ether 7-glucoside	LMPK12111147	Lipids and lipid-like molecules	Polyketides	Flavonoids	M-H	C22H22O11	46	40.9	-0.305295	182.391
7.49_331.1238m/z	331.124	7.49427	pos	7-Hydroxy-5,8,2'-trimethoxyflavanone	LMPK12140644	Lipids and lipid-like molecules	Polyketides	Flavonoids	M+H	C18H18O6	46	55.2	18.6306	36.7893
8.92_447.1371m/z	447.137	8.9179	neg	Catechin-4-ol 3'-methyl ether 3-O-alpha-L-rhamnopyranoside	LMPK12020204	Lipids and lipid-like molecules	Polyketides	Flavonoids	M-H2O-H	C22H26O11	46	69.7	15.9053	37.4896
9.76_428.1187n	429.126	9.7643	pos	Catechin 3-O-(1-hydroxy-6-oxo-2-cyclohexene-1-carboxylate)	LMPK12020108	Lipids and lipid-like molecules	Polyketides	Flavonoids	M+H, M+NH4, M+Na	C22H20O9	46	57.6	18.5229	181.355
1.22_415.1859m/z	415.186	1.22198	pos	Linderatone	LMPK12140210	Lipids and lipid-like molecules	Polyketides	Flavonoids	M+Na	C25H28O4	45.9	59.8	-5.20125	15.9174
1.27_825.1705m/z	825.17	1.26832	pos	Quercetin 3-sophoroside-7-glucuronide	LMPK12112120	Lipids and lipid-like molecules	Polyketides	Flavonoids	M+Na	C33H38O23	45.9	44.4	1.07472	54.6641
2.28_839.1335m/z	839.134	2.2826	pos	Luteolin 7,4'-diglucuronide-3'-glucoside	LMPK12110684	Lipids and lipid-like molecules	Polyketides	Flavonoids	M+K	C33H36O23	45.9	40.9	7.01299	957.677
8.39_319.0266m/z	319.027	8.38622	pos	Medicagol	LMPK12090025	Lipids and lipid-like molecules	Polyketides	Flavonoids	M+Na	C16H8O6	45.9	55.4	17.7447	42.3137
0.74_685.1450m/z	685.145	0.743067	neg	Patuletin 3-(6''-p-coumaroylglucoside)	LMPK12112959	Lipids and lipid-like molecules	Polyketides	Flavonoids	M+FA-H	C31H28O15	45.8	55.3	6.17648	129.453
2.22_292.1232m/z	292.123	2.21992	pos	Afzelechin	LMPK12020035	Lipids and lipid-like molecules	Polyketides	Flavonoids	M+NH4	C15H14O5	45.8	50.8	19.2347	82.8509
2.25_381.0897m/z	381.09	2.25125	pos	2-(3,4-Dihydroxyphenyl)-5-hydroxy-3,7-dimethoxy-6,8-dimethyl-4H-1-benzopyran-4-one	LMPK12112726	Lipids and lipid-like molecules	Polyketides	Flavonoids	M+Na	C19H18O7	45.8	47.9	-13.2255	122.855
0.72_657.1171m/z	657.117	0.7159	neg	Myricetin 3-sambubioside	LMPK12112421	Lipids and lipid-like molecules	Polyketides	Flavonoids	M+FA-H	C26H28O17	45.7	65.2	-22.4588	500.629
1.54_261.0475m/z	261.047	1.5353	pos	Primuletin	LMPK12110099	Lipids and lipid-like molecules	Polyketides	Flavonoids	M+Na	C15H10O3	45.7	50.8	-19.8999	179.206
2.94_449.1624m/z	449.162	2.94188	pos	(+)-Tephrorin A	LMPK12140008	Lipids and lipid-like molecules	Polyketides	Flavonoids	M+Na	C24H26O7	45.7	50.7	12.4286	29.5191
2.96_341.0217m/z	341.022	2.95772	pos	Norwedelic acid	LMPK12160052	Lipids and lipid-like molecules	Polyketides	Flavonoids	M+Na	C15H10O8	45.7	49.5	-15.9278	336.054
3.00_465.0773m/z	465.077	3.00472	pos	Catechin 7-O-gallate	LMPK12020096	Lipids and lipid-like molecules	Polyketides	Flavonoids	M+Na	C22H18O10	45.7	46.4	-4.3918	5137.59
2.27_337.0625m/z	337.063	2.26692	pos	3-O-Methylalnusin	LMPK12112804	Lipids and lipid-like molecules	Polyketides	Flavonoids	M+Na	C17H14O6	45.6	52.1	-18.2105	221.944
2.89_321.0670m/z	321.067	2.89472	pos	Isoneobavachalcone	LMPK12120072	Lipids and lipid-like molecules	Polyketides	Flavonoids	M+Na	C17H14O5	45.6	54.7	-21.1831	406.974
3.61_478.2841m/z	478.284	3.61283	pos	Kazinol H	LMPK12020242	Lipids and lipid-like molecules	Polyketides	Flavonoids	M+NH4	C30H36O4	45.6	57.9	-24.1494	339.566
4.30_461.1088m/z	461.109	4.29502	neg	Retusin 8-O-arabinoside	LMPK12050133	Lipids and lipid-like molecules	Polyketides	Flavonoids	M+FA-H	C21H20O9	45.6	38.4	-0.359395	50.9357
4.39_465.1394m/z	465.139	4.38952	neg	Afzelechin 3-O-alpha-L-rhamnopyranoside	LMPK12020029	Lipids and lipid-like molecules	Polyketides	Flavonoids	M+FA-H	C21H24O9	45.6	44.5	-1.93917	35.7985
6.00_524.1052m/z	524.105	5.99508	neg	Pulchellidin 3-glucoside	LMPK12010413	Lipids and lipid-like molecules	Polyketides	Flavonoids	M+FA-H	C22H23O12+	45.6	63.8	-24.8497	63.3507
1.66_448.0943n	431.091	1.6583	pos	Isorhamnetin 3-alpha-L-arabinofuranoside	LMPK12110596	Lipids and lipid-like molecules	Polyketides	Flavonoids	M+H, M+NH4, M+H-H2O	C21H20O11	45.5	46.6	-13.879	760.212
0.72_362.0592n	401.021	0.71635	pos	3,5,7,3',5'-Pentahydroxy-6,4'-dimethoxyflavone	LMPK12113040	Lipids and lipid-like molecules	Polyketides	Flavonoids	M+H, M+K, M+Na	C17H14O9	45.4	48.3	-12.7397	6499.31
2.68_521.0935m/z	521.094	2.67928	neg	Gomphrenol 3-glucoside	LMPK12112825	Lipids and lipid-like molecules	Polyketides	Flavonoids	M+FA-H	C22H20O12	45.4	38.1	-0.301454	26.4383
3.40_345.0247m/z	345.025	3.39823	neg	Demethylwedelolactone	LMPK12090041	Lipids and lipid-like molecules	Polyketides	Flavonoids	M+FA-H	C15H8O7	45.4	45.2	-1.68892	8.32991
3.36_633.0843m/z	633.084	3.35968	pos	Epigallocatechin 3,3',-di-O-gallate	LMPK12020126	Lipids and lipid-like molecules	Polyketides	Flavonoids	M+Na	C29H22O15	45.3	36	-1.34829	104.428
6.30_442.1794m/z	442.179	6.29735	pos	8-C-Methylvelloquercetin 3,5,3'-trimethyl ether	LMPK12112740	Lipids and lipid-like molecules	Polyketides	Flavonoids	M+NH4	C24H24O7	45.3	53.2	-15.6582	34.5668
6.37_303.0561m/z	303.056	6.36567	pos	Robinetin	LMPK12111577	Lipids and lipid-like molecules	Polyketides	Flavonoids	M+H	C15H10O7	45.3	52.1	20.2708	82.0035
9.50_375.0777m/z	375.078	9.49882	pos	Bavacoumestan A	LMPK12090017	Lipids and lipid-like molecules	Polyketides	Flavonoids	M+Na	C20H16O6	45.3	54.9	-17.5624	22.4538
0.80_639.1067m/z	639.107	0.7994	neg	Quercetin 3-(2''-caffeylglucuronide)	LMPK12112217	Lipids and lipid-like molecules	Polyketides	Flavonoids	M-H	C30H24O16	45.2	69.1	11.7613	108.704
1.95_415.0949m/z	415.095	1.95227	pos	Demethyltexasin 4'-O-glucoside	LMPK12050094	Lipids and lipid-like molecules	Polyketides	Flavonoids	M+H-H2O	C21H20O10	45.2	57.5	-17.3139	144.199
2.02_481.1420m/z	481.142	2.01577	pos	7-Hydroxy-5,4'-dimethoxy-8-methylisoflavone 7-O-rhamnoside	LMPK12050339	Lipids and lipid-like molecules	Polyketides	Flavonoids	M+Na	C24H26O9	45.2	53.3	-10.6864	90.2992
2.31_457.2262m/z	457.226	2.31408	pos	Antiarone J	LMPK12120277	Lipids and lipid-like molecules	Polyketides	Flavonoids	M+H	C26H32O7	45.2	44.3	9.02744	218.545
3.04_325.1434m/z	325.143	3.0357	pos	1-(2,5-dihydro-6,8-dihydroxy-3-methyl-1-benzoxepin-7-yl)-3-phenyl-1-propanone	LMPK12120501	Lipids and lipid-like molecules	Polyketides	Flavonoids	M+H	C20H20O4	45.2	46.2	-0.115209	27.3882
3.34_429.1094m/z	429.109	3.34452	pos	Mesuagin	LMPK12100030	Lipids and lipid-like molecules	Polyketides	Flavonoids	M+K	C24H22O5	45.2	34	-1.25449	75.7126
3.57_617.0902m/z	617.09	3.56835	pos	Catechin 3,7,-di-O-galate	LMPK12020100	Lipids and lipid-like molecules	Polyketides	Flavonoids	M+Na	C29H22O14	45.2	41.8	0.0307341	387.913
5.00_361.0939m/z	361.094	5.00247	neg	Violanone	LMPK12050467	Lipids and lipid-like molecules	Polyketides	Flavonoids	M+FA-H	C17H16O6	45.2	47.7	3.1397	31.3247
6.37_301.0355m/z	301.035	6.37012	neg	Morin	LMPK12112517	Lipids and lipid-like molecules	Polyketides	Flavonoids	M-H	C15H10O7	45.2	31.3	0.334412	192.207
1.71_376.0723n	359.069	1.70562	pos	5,6,7,4'-Tetrahydroxy-3,3',5'-trimethoxyflavone	LMPK12110613	Lipids and lipid-like molecules	Polyketides	Flavonoids	M+H-H2O, M+H, M+NH4	C18H16O9	45.1	49.8	-19.0576	4899.79
3.69_477.1032m/z	477.103	3.68732	neg	Apigenin 7-O-glucoside	LMPK12110336	Lipids and lipid-like molecules	Polyketides	Flavonoids	M+FA-H	C21H20O10	45.1	30.1	-1.60873	140.166
3.93_535.1087m/z	535.109	3.93037	neg	Jaceidin 4'-glucuronide	LMPK12112931	Lipids and lipid-like molecules	Polyketides	Flavonoids	M-H	C24H24O14	45.1	52.7	-1.23147	37.9279
2.19_541.1637m/z	541.164	2.18877	pos	Phellodensin E	LMPK12140230	Lipids and lipid-like molecules	Polyketides	Flavonoids	M+Na	C26H30O11	45	43.7	-8.35763	32.1501
2.51_393.0893m/z	393.089	2.5144	pos	Glycyrrhiza flavonol A	LMPK12111995	Lipids and lipid-like molecules	Polyketides	Flavonoids	M+Na	C20H18O7	45	46	-14.0282	102.271
5.48_491.0840m/z	491.084	5.48395	neg	Quercetin 3-(6''-methylglucuronide)	LMPK12112174	Lipids and lipid-like molecules	Polyketides	Flavonoids	M-H	C22H20O13	45	45.2	1.78947	55.6131
9.27_359.0834m/z	359.083	9.27398	pos	5-Hydroxy-7,2',4'-trimethoxy-3',6'-diketoflavone	LMPK12111513	Lipids and lipid-like molecules	Polyketides	Flavonoids	M+H	C18H14O8	45	51.3	20.3532	94.4391
1.18_475.0823m/z	475.082	1.176	pos	6-Methoxykaempferol 3-glucuronide	LMPK12112833	Lipids and lipid-like molecules	Polyketides	Flavonoids	M+H-H2O	C22H20O13	44.9	47.4	-9.69466	126.376
2.13_397.0843m/z	397.084	2.12593	pos	3'-Deoxyderhamnosylmaysin	LMPK12110198	Lipids and lipid-like molecules	Polyketides	Flavonoids	M+H-H2O	C21H18O9	44.9	54	-18.1536	217.516
4.31_345.0322m/z	345.032	4.3148	pos	Robinetinidol-4alpha-ol	LMPK12020185	Lipids and lipid-like molecules	Polyketides	Flavonoids	M+K	C15H14O7	44.9	44	-16.1976	78.8529
5.02_654.1782m/z	654.178	5.02292	pos	Cyanidin 3-glucoside-5-(6-acetylglucoside)	LMPK12010226	Lipids and lipid-like molecules	Polyketides	Flavonoids	M+H	C29H33O17+	44.9	55.9	-1.23648	66.9816
1.33_538.1272n	521.124	1.32815	pos	Limocitrol 3-glucoside	LMPK12113320	Lipids and lipid-like molecules	Polyketides	Flavonoids	M+H-H2O, M+NH4	C24H26O14	44.8	36.3	-9.37873	364.807
1.44_404.1266m/z	404.127	1.44432	pos	Chrysin 5-xyloside	LMPK12110152	Lipids and lipid-like molecules	Polyketides	Flavonoids	M+NH4	C20H18O8	44.8	54.9	-19.1775	228.614
1.64_538.1270n	556.161	1.64363	pos	Isolimocitrol 3-glucoside	LMPK12113322	Lipids and lipid-like molecules	Polyketides	Flavonoids	M+H-H2O, M+H, M+NH4	C24H26O14	44.8	43.1	-9.67502	612.87
2.31_367.0728m/z	367.073	2.31408	pos	5,2'-Dihydroxy-3,7,8-trimethoxyflavone	LMPK12113068	Lipids and lipid-like molecules	Polyketides	Flavonoids	M+Na	C18H16O7	44.8	60.8	-17.5259	37.7885
2.39_332.0818n	315.079	2.39208	pos	5,7,4'-Trihydroxy-8,3'-dimethoxyflavanone	LMPK12140672	Lipids and lipid-like molecules	Polyketides	Flavonoids	M+H-H2O, M+H	C17H16O7	44.8	52.1	-23.4743	4730.02
2.39_798.1673n	799.175	2.39208	pos	Apigenin 4'-(2''-feruloylglucuronosyl)-(1->2)-glucuronide	LMPK12110405	Lipids and lipid-like molecules	Polyketides	Flavonoids	M+H, M+NH4, M+H-H2O	C37H34O20	44.8	38	3.72718	887.616
2.66_377.0584m/z	377.058	2.66407	pos	5-Hydroxy-6-methoxy-3',4'-methylenedioxyfurano[2'',3'':7,8]flavanone	LMPK12140625	Lipids and lipid-like molecules	Polyketides	Flavonoids	M+Na	C19H14O7	44.8	46.7	-13.591	40.2936
2.66_440.0684n	441.076	2.66407	pos	(-)-Amurensisin	LMPK12020075	Lipids and lipid-like molecules	Polyketides	Flavonoids	M+H, M+NH4, M+H-H2O	C22H16O10	44.8	45.4	-13.625	278.686
3.11_473.0718m/z	473.072	3.11375	neg	Tricetin 3'-methyl ether 7-glucuronide	LMPK12110852	Lipids and lipid-like molecules	Polyketides	Flavonoids	M-H2O-H	C22H20O13	44.8	49.4	-1.44472	17.2867
3.28_441.2300m/z	441.23	3.28337	pos	5,7-Dihydroxy-4'-methoxy-8-C-prenyl-3'-(3-hydroxy-3-methylbutyl)flavanone	LMPK12140347	Lipids and lipid-like molecules	Polyketides	Flavonoids	M+H	C26H32O6	44.8	48.9	6.42283	66.3292
1.13_580.1983m/z	580.198	1.12883	pos	Formononetin 7-O-apiosyl-(1->2)-glucoside	LMPK12050024	Lipids and lipid-like molecules	Polyketides	Flavonoids	M+NH4	C27H30O13	44.7	38.2	-7.43362	513.691
1.91_397.0845m/z	397.084	1.90545	pos	8-C-Methylquercetagetin 3,6,3'-trimethyl ether	LMPK12112979	Lipids and lipid-like molecules	Polyketides	Flavonoids	M+Na	C19H18O8	44.7	44.3	-13.1984	85.2915
1.95_508.2588m/z	508.259	1.95227	pos	Amorinin	LMPK12140419	Lipids and lipid-like molecules	Polyketides	Flavonoids	M+NH4	C30H34O6	44.7	54.6	-21.5295	259.458
2.24_455.0891m/z	455.089	2.23558	pos	Baicalein 6-glucoside	LMPK12111082	Lipids and lipid-like molecules	Polyketides	Flavonoids	M+Na	C21H20O10	44.7	44.4	-13.2737	99.4638
2.86_455.0896m/z	455.09	2.86355	pos	Isogenistein 7-O-glucoside	LMPK12050156	Lipids and lipid-like molecules	Polyketides	Flavonoids	M+Na	C21H20O10	44.7	61.2	-12.2578	56.2848
3.18_331.1349m/z	331.135	3.17653	pos	Isocordoin	LMPK12120007	Lipids and lipid-like molecules	Polyketides	Flavonoids	M+Na	C20H20O3	44.7	41.5	14.3787	62.9433
4.37_463.0950m/z	463.095	4.37097	pos	Telephioidin	LMPK12110116	Lipids and lipid-like molecules	Polyketides	Flavonoids	M+H-H2O	C21H20O13	44.7	63	16.3905	17.5539
1.24_638.2022m/z	638.202	1.23765	pos	Vitexin 2''-O-rhamnoside-4'''-acetate	LMPK12110226	Lipids and lipid-like molecules	Polyketides	Flavonoids	M+NH4	C29H32O15	44.6	47.9	-9.21388	100.925
2.72_321.1125m/z	321.113	2.7244	pos	Isowighteone	LMPK12050192	Lipids and lipid-like molecules	Polyketides	Flavonoids	M+H-H2O	C20H18O5	44.6	44.9	1.07875	12.149
3.54_441.2316m/z	441.232	3.53868	pos	Sophoradochromene	LMPK12120081	Lipids and lipid-like molecules	Polyketides	Flavonoids	M+H-H2O	C30H34O4	44.6	56.3	-23.5295	268.915
4.58_437.1146m/z	437.115	4.58045	pos	6,4'-Dihydroxy-7-methylaurone 6-rhamnoside	LMPK12130002	Lipids and lipid-like molecules	Polyketides	Flavonoids	M+Na	C22H22O8	44.6	61	-14.6519	15.1535
1.74_429.1947m/z	429.195	1.73578	pos	2',6'-Dihydroxy-3'-(1-p-menthen-3-yl)-4'-methoxychalcone	LMPK12120241	Lipids and lipid-like molecules	Polyketides	Flavonoids	M+Na	C26H30O4	44.5	68.9	-21.9417	24.025
3.10_349.1132m/z	349.113	3.10025	neg	4'-Hydroxy-5-methoxy-7-(3-methyl-2,3-epoxybutoxy)flavone	LMPK12110955	Lipids and lipid-like molecules	Polyketides	Flavonoids	M-H2O-H	C21H20O6	44.5	58.6	13.7742	16.9105
5.53_287.0610m/z	287.061	5.52505	pos	3,7,8,4'-Tetrahydroxyflavone	LMPK12111601	Lipids and lipid-like molecules	Polyketides	Flavonoids	M+H	C15H10O6	44.5	49	21.058	134.164
2.39_467.0920m/z	467.092	2.39208	pos	Pseudobaptigenin 7-O-glucoside	LMPK12050043	Lipids and lipid-like molecules	Polyketides	Flavonoids	M+Na	C22H20O10	44.3	51.2	-6.45333	3040.4
2.59_348.0912n	349.099	2.5894	pos	Dryopteric acid	LMPK12020078	Lipids and lipid-like molecules	Polyketides	Flavonoids	M+H-H2O, M+H	C17H16O8	44.3	42.6	19.1671	254.53
1.71_344.0458n	345.053	1.70562	pos	5,3',4'-Trihydroxy-3-methoxy-6,7-methylenedioxyflavone	LMPK12113020	Lipids and lipid-like molecules	Polyketides	Flavonoids	M+H, M+K, M+NH4, M+H-H2O	C17H12O8	44.2	46.9	-21.4483	12891
1.72_443.1726m/z	443.173	1.72112	pos	Burttinonedehydrate	LMPK12140348	Lipids and lipid-like molecules	Polyketides	Flavonoids	M+Na	C26H28O5	44.2	85.5	-24.5708	65.0923
3.93_386.1278n	369.125	3.93098	pos	4'-Hydroxychalcone 4'-glucoside	LMPK12120187	Lipids and lipid-like molecules	Polyketides	Flavonoids	M+H-H2O, M+H, M+NH4	C21H22O7	44.2	53.6	-22.5737	107.305
4.57_672.1902m/z	672.19	4.56645	pos	Herbacetin 7-methyl ether 3-(2''-(E)-feruloylglucoside)	LMPK12113142	Lipids and lipid-like molecules	Polyketides	Flavonoids	M+NH4	C32H30O15	44.2	30	-3.23656	158.949
1.10_494.1356n	495.146	1.09617	pos	7,8,4'-Trihydroxy-3',5'-dimethoxyflavanone 4'-O-glucoside	LMPK12140098	Lipids and lipid-like molecules	Polyketides	Flavonoids	M+H-H2O, M+H	C23H26O12	44.1	40.9	-13.7938	1148.91
3.81_523.1442m/z	523.144	3.80872	neg	Persiconin	LMPK12140586	Lipids and lipid-like molecules	Polyketides	Flavonoids	M+FA-H	C23H26O11	44.1	41.4	-3.23314	28.1962
1.37_344.0466n	345.054	1.37265	pos	Benthamianin	LMPK12113388	Lipids and lipid-like molecules	Polyketides	Flavonoids	M+NH4, M+K, M+H, M+H-H2O	C17H12O8	44	44.3	-19.351	43985
1.86_309.0668m/z	309.067	1.85978	pos	3'-Formyl-2',4',6'-trihydroxydihydrochalcone	LMPK12120487	Lipids and lipid-like molecules	Polyketides	Flavonoids	M+Na	C16H14O5	44	49.5	-22.9535	58.9083
3.42_305.0699m/z	305.07	3.41902	pos	Nigrescin	LMPK12130067	Lipids and lipid-like molecules	Polyketides	Flavonoids	M+H	C15H12O7	44	46	14.1061	46.1869
4.30_653.1361m/z	653.136	4.29502	neg	6-Hydroxyluteolin 7-[6''-(3-hydroxy-3-methylglutaryl)glucoside]	LMPK12111210	Lipids and lipid-like molecules	Polyketides	Flavonoids	M+FA-H	C27H28O16	44	33.6	0.304862	52.2201
2.27_339.0764m/z	339.076	2.26692	pos	Lapathinol	LMPK12080059	Lipids and lipid-like molecules	Polyketides	Flavonoids	M+Na	C17H16O6	43.9	46.6	-23.8412	62.6644
2.62_522.1098n	523.118	2.61907	pos	Syringetin 3-glucuronide	LMPK12112495	Lipids and lipid-like molecules	Polyketides	Flavonoids	M+H-H2O, M+H	C23H22O14	43.9	52.7	16.8469	103.874
3.02_447.1507m/z	447.151	3.01927	neg	cis-and-trans-Inophyllolide	LMPK12100023	Lipids and lipid-like molecules	Polyketides	Flavonoids	M+FA-H	C25H22O5	43.9	59.4	14.4348	35.8137
3.73_497.1293m/z	497.129	3.72772	neg	Aspalathin	LMPK12120529	Lipids and lipid-like molecules	Polyketides	Flavonoids	M+FA-H	C21H24O11	43.9	29.9	-1.78991	71.9127
5.85_506.1137n	507.121	5.85353	pos	Quercetin 7-(6''-acetylglucoside)	LMPK12110566	Lipids and lipid-like molecules	Polyketides	Flavonoids	M+H, M+NH4	C23H22O13	43.9	59.6	15.1533	33.5942
1.55_447.1205m/z	447.121	1.55097	pos	Kaempferide 3-rhamnoside	LMPK12112037	Lipids and lipid-like molecules	Polyketides	Flavonoids	M+H	C22H22O10	43.8	52.2	-18.0215	179.36
1.74_631.0799m/z	631.08	1.73652	neg	Quercetin 3-(2''-galloyl-alpha-L-arabinopyranoside)	LMPK12112212	Lipids and lipid-like molecules	Polyketides	Flavonoids	M+FA-H	C27H22O15	43.8	70	-24.0981	28.0186
3.00_588.1846n	611.174	3.00472	pos	Dalbinol O-glucoside	LMPK12060031	Lipids and lipid-like molecules	Polyketides	Flavonoids	M+Na, M+K	C29H32O13	43.8	32.3	0.497077	174.549
3.19_290.1076m/z	290.108	3.19203	pos	Dihydrobaicalein	LMPK12140610	Lipids and lipid-like molecules	Polyketides	Flavonoids	M+NH4	C15H12O5	43.8	54.3	19.3723	29.6908
4.38_506.1003n	507.109	4.38497	pos	Quercetin 3-(6''-ethylglucuronide)	LMPK12112175	Lipids and lipid-like molecules	Polyketides	Flavonoids	M+H-H2O, M+H	C23H22O13	43.8	49.3	-11.3862	41.8679
1.71_621.0955m/z	621.096	1.70917	neg	Herbacetin 3-glucuronide-8-glucoside	LMPK12113124	Lipids and lipid-like molecules	Polyketides	Flavonoids	M-H2O-H	C27H28O18	43.7	58	-22.2087	113.696
2.39_803.1660m/z	803.166	2.39208	pos	Matteucinol-7-O-[4'',6''-di-O-galloyl]-beta-D-glucopyranoside	LMPK12140331	Lipids and lipid-like molecules	Polyketides	Flavonoids	M+Na	C38H36O18	43.7	49.2	-17.1452	147.592
3.78_593.1509m/z	593.151	3.78172	neg	Safflor yellow A	LMPK12120409	Lipids and lipid-like molecules	Polyketides	Flavonoids	M-H	C27H30O15	43.7	27.1	-0.493156	74.5019
5.87_345.0673m/z	345.067	5.86737	pos	3,4'-Dimethoxyfurano[2,3:7,8]flavone	LMPK12111551	Lipids and lipid-like molecules	Polyketides	Flavonoids	M+Na	C19H14O5	43.7	43	-18.6666	168.358
6.60_489.1096m/z	489.11	6.59865	pos	Silymonin	LMPK12140696	Lipids and lipid-like molecules	Polyketides	Flavonoids	M+Na	C25H22O9	43.7	41.8	-12.8533	22.185
4.65_341.1441m/z	341.144	4.64978	pos	Helikrausichalcone	LMPK12120228	Lipids and lipid-like molecules	Polyketides	Flavonoids	M+H	C20H20O5	43.6	38.1	16.8385	18.5673
4.94_463.1870m/z	463.187	4.94025	pos	Adunctin E	LMPK12120509	Lipids and lipid-like molecules	Polyketides	Flavonoids	M+K	C26H32O5	43.6	46.3	-2.56165	17.7219
0.70_591.1436m/z	591.144	0.7024	neg	Afrormosin 7-O-(6''-malonylglucoside)	LMPK12050099	Lipids and lipid-like molecules	Polyketides	Flavonoids	M+FA-H	C26H26O13	43.5	59.5	14.6765	42.7229
1.98_621.0956m/z	621.096	1.98348	neg	Apigenin 7-glucuronosyl-(1->2)-glucuronide	LMPK12110359	Lipids and lipid-like molecules	Polyketides	Flavonoids	M-H	C27H26O17	43.5	54.3	-22.6966	390.972
2.03_444.1239m/z	444.124	2.0316	pos	Epiafzelechin 3-O-gallate	LMPK12020038	Lipids and lipid-like molecules	Polyketides	Flavonoids	M+NH4	C22H18O9	43.5	36.6	-11.7739	486.265
4.51_620.2090n	665.21	4.51067	neg	5,7-Dihydroxy-6,8-di-C-methyl-3-methyoxflavone 7-galactosyl-(1->2)-rhamnoside	LMPK12111632	Lipids and lipid-like molecules	Polyketides	Flavonoids	M-H, M+FA-H	C30H36O14	43.5	36.5	-2.38876	86.1644
2.59_415.0958m/z	415.096	2.5894	pos	6-C-Fucopyranosylluteolin	LMPK12110475	Lipids and lipid-like molecules	Polyketides	Flavonoids	M+H-H2O	C21H20O10	43.4	37.2	-15.0645	41.8932
2.83_481.0724m/z	481.072	2.83238	pos	Epigallocatechin 7-O-gallate	LMPK12020123	Lipids and lipid-like molecules	Polyketides	Flavonoids	M+Na	C22H18O11	43.4	30.1	-3.82076	3464.71
2.88_521.0945m/z	521.095	2.88327	neg	Rhamnocitrin 3-glucuronide	LMPK12112575	Lipids and lipid-like molecules	Polyketides	Flavonoids	M+FA-H	C22H20O12	43.4	30.4	1.82817	24.8918
2.96_470.0790n	453.076	2.95772	pos	3,5,7-Tris(acetyloxy)-2-[4-(acetyloxy)-3-hydroxyphenyl]-4H-1-benzopyran-4-one	LMPK12112303	Lipids and lipid-like molecules	Polyketides	Flavonoids	M+H-H2O, M+H, M+NH4	C23H18O11	43.4	32.6	-12.5066	512.177
6.45_724.2129n	742.25	6.45483	pos	Apigenin 7-rhamnoside-4'-rutinoside	LMPK12110367	Lipids and lipid-like molecules	Polyketides	Flavonoids	M+H, M+NH4	C33H40O18	43.4	35.9	-11.7664	489.362
1.22_856.2153m/z	856.215	1.22198	pos	Malvidin 3-gentiotrioside	LMPK12010378	Lipids and lipid-like molecules	Polyketides	Flavonoids	M+K	C35H45O22+	43.3	43.7	14.5839	225.705
1.83_339.0415m/z	339.042	1.82912	pos	3-Methoxy-6,7,3',4'-tetrahydroxyflavone	LMPK12111594	Lipids and lipid-like molecules	Polyketides	Flavonoids	M+Na	C16H12O7	43.3	42.5	-19.021	96.7582
3.13_509.1313m/z	509.131	3.12727	neg	Hesperetin 5-O-glucoside	LMPK12140377	Lipids and lipid-like molecules	Polyketides	Flavonoids	M+FA-H	C22H24O11	43.3	42.9	2.64602	15.9888
3.72_305.0706m/z	305.071	3.71533	pos	Alphitonin	LMPK12130073	Lipids and lipid-like molecules	Polyketides	Flavonoids	M+H	C15H12O7	43.3	37.7	16.4933	29.0158
5.37_357.0250m/z	357.025	5.36528	neg	Distemonanthin	LMPK12113389	Lipids and lipid-like molecules	Polyketides	Flavonoids	M-H	C17H10O9	43.3	28.8	-0.706192	39.4881
2.62_379.0741m/z	379.074	2.61907	pos	Anastatin A	LMPK12140273	Lipids and lipid-like molecules	Polyketides	Flavonoids	M+H	C21H14O7	43.2	47.8	-18.8662	34.018
3.34_313.0404m/z	313.04	3.34452	pos	Guibourtinidol-4alpha-ol	LMPK12020175	Lipids and lipid-like molecules	Polyketides	Flavonoids	M+K	C15H14O5	43.2	55.4	-24.9474	31.547
2.46_599.0893m/z	599.089	2.46247	neg	Kaempferol 3-(2''-galloylglucoside)	LMPK12111786	Lipids and lipid-like molecules	Polyketides	Flavonoids	M-H	C28H24O15	43.1	56	-24.962	269.339
4.64_361.1704m/z	361.17	4.63595	pos	Brosimacutin H	LMPK12120450	Lipids and lipid-like molecules	Polyketides	Flavonoids	M+H	C20H24O6	43.1	37.5	16.2843	26.4829
5.69_551.1475m/z	551.148	5.68822	pos	Limocitrin 7-(6''-acetylglucoside)	LMPK12113215	Lipids and lipid-like molecules	Polyketides	Flavonoids	M+H	C25H26O14	43.1	41	14.5058	22.0057
6.68_440.1999m/z	440.2	6.68148	pos	Sanggenol L	LMPK12140526	Lipids and lipid-like molecules	Polyketides	Flavonoids	M+NH4	C25H26O6	43.1	42.3	-16.3138	60.0548
1.63_694.1606m/z	694.161	1.6283	pos	Malvidin 3-gentiobiside	LMPK12010375	Lipids and lipid-like molecules	Polyketides	Flavonoids	M+K	C29H35O17+	43	37.2	15.3092	641.564
1.84_337.0646m/z	337.065	1.84462	pos	7,4'-Dihydroxy-3,6-dimethoxyflavone	LMPK12111588	Lipids and lipid-like molecules	Polyketides	Flavonoids	M+Na	C17H14O6	43	34.6	-11.6068	116.131
4.17_571.1452m/z	571.145	4.16693	neg	Viscutin 1	LMPK12020265	Lipids and lipid-like molecules	Polyketides	Flavonoids	M+FA-H	C27H26O11	43	28.7	-0.954177	19.2261
5.08_440.2394m/z	440.239	5.07758	pos	Xanthoangelol G	LMPK12120071	Lipids and lipid-like molecules	Polyketides	Flavonoids	M+NH4	C26H30O5	43	50.2	-8.89929	36.0686
5.82_333.0252m/z	333.025	5.82175	neg	3,5,6,7,2',3',4'-Heptahydroxyflavone	LMPK12113049	Lipids and lipid-like molecules	Polyketides	Flavonoids	M-H	C15H10O9	43	27	0.0954689	65.1399
5.91_323.0818m/z	323.082	5.90887	pos	(2R)-5,4'-Dihydroxy-7-methoxy-6-methylflavanone	LMPK12140569	Lipids and lipid-like molecules	Polyketides	Flavonoids	M+Na	C17H16O5	43	47.7	-23.8429	21.9276
0.99_685.1473m/z	685.147	0.98605	neg	Quercetin 3-(6''-ferulylglucoside)	LMPK12112145	Lipids and lipid-like molecules	Polyketides	Flavonoids	M+FA-H	C31H28O15	42.9	41.6	9.79991	413.007
1.43_341.0569m/z	341.057	1.42897	pos	Bolusanthin	LMPK12050510	Lipids and lipid-like molecules	Polyketides	Flavonoids	M+Na	C16H14O7	42.9	51.4	-19.6643	62.035
3.25_617.0915m/z	617.092	3.25337	pos	Catechin 5,3'-di-O-gallate	LMPK12020102	Lipids and lipid-like molecules	Polyketides	Flavonoids	M+Na	C29H22O14	42.9	31.4	2.26621	2658.14
3.52_319.0522m/z	319.052	3.52385	pos	Pseudobaptigenin methyl ether	LMPK12050058	Lipids and lipid-like molecules	Polyketides	Flavonoids	M+Na	C17H12O5	42.9	36.4	-18.6979	93.803
6.45_723.1929m/z	723.193	6.45172	neg	Isorhamnetin 3-(4''',6'''-diacetylglucosyl) (1->3)-galactoside	LMPK12112336	Lipids and lipid-like molecules	Polyketides	Flavonoids	M-H	C32H36O19	42.9	40.7	20.8165	408.897
1.06_639.1061m/z	639.106	1.05755	neg	Quercetin 3-glucoside-7-glucuronide	LMPK12112102	Lipids and lipid-like molecules	Polyketides	Flavonoids	M-H	C27H28O18	42.8	45.9	-22.1221	374.972
1.74_833.1416m/z	833.142	1.73578	pos	Myricetin 3-(3'''-6'''-diacetylglucosyl)-(1->4)-(2'',3''-diacetylrhamnoside)	LMPK12112468	Lipids and lipid-like molecules	Polyketides	Flavonoids	M+K	C35H38O21	42.8	40.3	-15.2711	276.588
2.02_399.1836m/z	399.184	2.01577	pos	3beta,4beta,5-Trimethoxy-4'-hydroxy- (6:7)-2,2-dimethylpyranoflavan	LMPK12020218	Lipids and lipid-like molecules	Polyketides	Flavonoids	M+H	C23H26O6	42.8	32.9	8.38302	84.833
4.77_485.0669m/z	485.067	4.76548	neg	Luteolin 3'-(3''-acetylglucuronide)	LMPK12110703	Lipids and lipid-like molecules	Polyketides	Flavonoids	M-H2O-H	C23H20O13	42.8	42	-11.1634	25.4294
0.65_469.0541m/z	469.054	0.648567	neg	Quercetin 7,3',4'-trimethyl ether 3-sulfate	LMPK12112657	Lipids and lipid-like molecules	Polyketides	Flavonoids	M+FA-H	C18H16O10S	42.7	50.4	22.4137	221.678
1.64_609.1311m/z	609.131	1.64085	neg	Orientin 7-O-caffeate	LMPK12110511	Lipids and lipid-like molecules	Polyketides	Flavonoids	M-H	C30H26O14	42.7	42.6	10.066	209.334
2.47_387.0990m/z	387.099	2.46892	pos	Chalconaringenin 2'-xyloside	LMPK12120249	Lipids and lipid-like molecules	Polyketides	Flavonoids	M+H-H2O	C20H20O9	42.7	54.9	-20.7872	19.4931
2.89_414.1950m/z	414.195	2.89472	pos	Rotenonic acid	LMPK12060018	Lipids and lipid-like molecules	Polyketides	Flavonoids	M+NH4	C23H24O6	42.7	28.5	9.73745	59.7845
3.18_289.0765m/z	289.076	3.17653	pos	Plathymenin	LMPK12140087	Lipids and lipid-like molecules	Polyketides	Flavonoids	M+H	C15H12O6	42.7	49.5	20.1254	15.5478
4.69_475.0948m/z	475.095	4.69127	pos	Epigallocatechin 3-O-p-coumarate	LMPK12020117	Lipids and lipid-like molecules	Polyketides	Flavonoids	M+Na	C24H20O9	42.7	50.3	-11.3775	58.4885
5.60_571.1824m/z	571.182	5.60243	neg	12-Dihydrodalbinol O-glucoside	LMPK12060032	Lipids and lipid-like molecules	Polyketides	Flavonoids	M-H2O-H	C29H34O13	42.7	32.3	0.472314	41.0321
1.02_344.0451n	327.042	1.01917	pos	Wharangin	LMPK12113260	Lipids and lipid-like molecules	Polyketides	Flavonoids	M+H-H2O, M+K	C17H12O8	42.6	42	-23.4763	754.619
1.86_413.0798m/z	413.08	1.85978	pos	Derhamnosylmaysin	LMPK12110508	Lipids and lipid-like molecules	Polyketides	Flavonoids	M+H-H2O	C21H18O10	42.6	43.6	-16.0864	58.9525
3.80_317.0658m/z	317.066	3.79522	neg	7,8,4'-Trihydroxyflavanone	LMPK12140091	Lipids and lipid-like molecules	Polyketides	Flavonoids	M+FA-H	C15H12O5	42.6	32.8	-3.10236	12.4854
0.77_545.0634m/z	545.063	0.76835	pos	Quercetin 3-glucoside-3'-sulfate	LMPK12112280	Lipids and lipid-like molecules	Polyketides	Flavonoids	M+H	C21H20O15S	42.5	33.2	7.0996	341.518
1.33_503.1108m/z	503.111	1.32815	pos	Isorhamnetin 3-(6''-acetylglucoside)	LMPK12110588	Lipids and lipid-like molecules	Polyketides	Flavonoids	M+H-H2O	C24H24O13	42.5	40.2	-14.6502	263.274
3.64_287.0607m/z	287.061	3.64217	pos	Luteolin	LMPK12110006	Lipids and lipid-like molecules	Polyketides	Flavonoids	M+H	C15H10O6	42.5	36.3	19.8584	82.9032
3.86_525.0307m/z	525.031	3.86288	neg	Hypolaetin 7-sulfate-8-glucoside	LMPK12111395	Lipids and lipid-like molecules	Polyketides	Flavonoids	M-H2O-H	C21H20O15S	42.5	47.5	-6.93104	17.0425
0.68_533.1367m/z	533.137	0.675567	neg	Trifolirhizin 6'-monoacetate	LMPK12070035	Lipids and lipid-like molecules	Polyketides	Flavonoids	M+FA-H	C24H24O11	42.4	37.4	13.6508	272.605
1.97_465.0766m/z	465.077	1.9681	pos	Catechin 3'-O-gallate	LMPK12020097	Lipids and lipid-like molecules	Polyketides	Flavonoids	M+Na	C22H18O10	42.4	27	-5.90313	454.71
3.67_609.1457m/z	609.146	3.67022	neg	Panasenoside	LMPK12111666	Lipids and lipid-like molecules	Polyketides	Flavonoids	M-H	C27H30O16	42.4	20.8	-0.663565	126.282
4.10_617.0880m/z	617.088	4.10332	pos	Catechin 5,7,-di-O-gallate	LMPK12020101	Lipids and lipid-like molecules	Polyketides	Flavonoids	M+Na	C29H22O14	42.4	22	-3.7226	113.705
4.42_361.0928m/z	361.093	4.41652	neg	Mucroquinone	LMPK12080053	Lipids and lipid-like molecules	Polyketides	Flavonoids	M+FA-H	C17H16O6	42.4	30.7	-0.368162	16.3566
1.16_418.1434m/z	418.143	1.16048	pos	Torosaflavone A	LMPK12110202	Lipids and lipid-like molecules	Polyketides	Flavonoids	M+NH4	C21H20O8	42.3	39.7	-15.6141	601.321
1.83_688.1488m/z	688.149	1.82912	pos	Pelargonidin 3-O-[2-O-(beta-D-xylopyranosyl)-6-O-(methyl-malonyl)-bata-D-galactopyranoside]	LMPK12010013	Lipids and lipid-like molecules	Polyketides	Flavonoids	M+Na	C30H33O17+	42.3	37.5	-18.2613	262.811
2.42_998.1870m/z	998.187	2.42308	pos	Pelargonidin 3-(6''-p-coumarylsambubioside)-5-(6'''-malonylglucoside)	LMPK12010055	Lipids and lipid-like molecules	Polyketides	Flavonoids	M+K	C44H47O24+	42.3	51.4	-22.775	158.011
2.88_683.1116m/z	683.112	2.88327	neg	Luteolin 3',4'-digalacturonide	LMPK12110677	Lipids and lipid-like molecules	Polyketides	Flavonoids	M+FA-H	C27H26O18	42.3	22.8	2.26359	39.1701
3.28_804.1404m/z	804.14	3.28337	pos	Malvidin 3-glucoside-5-(6'''-malonyl-2'''-sulfatoglucoside)	LMPK12010412	Lipids and lipid-like molecules	Polyketides	Flavonoids	M+H-H2O	C32H37O23S+	42.3	20.7	-1.1124	1254.74
4.89_433.1162m/z	433.116	4.88582	neg	Eriodictin	LMPK12140363	Lipids and lipid-like molecules	Polyketides	Flavonoids	M-H	C21H22O10	42.3	39.6	4.9927	25.3387
8.02_345.0669m/z	345.067	8.02123	pos	5,7,8,3',4'-Pentahydroxy-3,6-dimethoxyflavone	LMPK12113328	Lipids and lipid-like molecules	Polyketides	Flavonoids	M+H-H2O	C17H14O9	42.3	36.6	17.8293	71.8527
4.93_426.1231n	444.159	4.92643	pos	Dalbinol	LMPK12060040	Lipids and lipid-like molecules	Polyketides	Flavonoids	M+H-H2O, M+Na, M+H, M+NH4	C23H22O8	42.2	35	-19.6849	215.714
1.83_357.0537m/z	357.054	1.82912	pos	Gossypetin 7-methyl ether 8-acetate	LMPK12113256	Lipids and lipid-like molecules	Polyketides	Flavonoids	M+H-H2O	C18H14O9	42.1	39.5	-18.2134	218.604
2.14_390.1227m/z	390.123	2.1416	pos	Quercetin 3-isobutyrate	LMPK12112300	Lipids and lipid-like molecules	Polyketides	Flavonoids	M+NH4	C19H16O8	42.1	43.4	11.8206	17.1731
2.76_607.0937m/z	607.094	2.76062	neg	Myricetin 3'-O-(6''-p-coumaroyl)glucoside	LMPK12112429	Lipids and lipid-like molecules	Polyketides	Flavonoids	M-H2O-H	C30H26O15	42.1	42	-24.9968	86.8325
4.35_535.1091m/z	535.109	4.34902	neg	Orientin 2''-acetate	LMPK12110476	Lipids and lipid-like molecules	Polyketides	Flavonoids	M+FA-H	C23H22O12	42.1	35.6	-0.426399	18.3422
6.61_401.1635m/z	401.163	6.61248	pos	Kenusanone E	LMPK12140476	Lipids and lipid-like molecules	Polyketides	Flavonoids	M+H	C22H24O7	42.1	26.6	9.96335	36.1775
1.63_624.1864m/z	624.186	1.6283	pos	Vicenin-1 6''-O-acetate	LMPK12110283	Lipids and lipid-like molecules	Polyketides	Flavonoids	M+NH4	C28H30O15	42	30.1	-9.6489	45.6136
16.94_776.2447m/z	776.245	16.9356	pos	Chalconaringenin 2'-O-glucoside 4'-O-gentobioside	LMPK12120255	Lipids and lipid-like molecules	Polyketides	Flavonoids	M+NH4	C33H42O20	42	44.1	-21.1319	37.2791
2.96_828.1588m/z	828.159	2.95772	pos	Bisdemalonylsalviadelphin	LMPK12010298	Lipids and lipid-like molecules	Polyketides	Flavonoids	M+K	C36H37O20+	42	33.2	9.91275	139.907
3.28_351.0780m/z	351.078	3.28337	pos	Corylidin	LMPK12090015	Lipids and lipid-like molecules	Polyketides	Flavonoids	M+H-H2O	C20H16O7	42	52.5	-22.4543	25.8137
5.20_273.0806m/z	273.081	5.20075	pos	5,7,3'-Trihydroxyflavanone	LMPK12140220	Lipids and lipid-like molecules	Polyketides	Flavonoids	M+H	C15H12O5	42	31.6	17.8251	29.0321
1.58_433.1054m/z	433.105	1.58213	pos	Muxiangrin I	LMPK12111044	Lipids and lipid-like molecules	Polyketides	Flavonoids	M+K	C23H22O6	41.9	18.7	1.61311	61.6512
3.72_440.2234n	441.231	3.71533	pos	3'-Geranyl-3,4,2',4'-tetrahydroxy-6'-methoxydihydrochalcone	LMPK12120539	Lipids and lipid-like molecules	Polyketides	Flavonoids	M+H-H2O, M+H	C26H32O6	41.9	19.2	8.05175	351.172
5.02_463.0961m/z	463.096	5.02292	pos	6-Hydroxytricetin 5-glucoside	LMPK12111261	Lipids and lipid-like molecules	Polyketides	Flavonoids	M+H-H2O	C21H20O13	41.9	51.2	18.7829	354.261
6.77_260.0964m/z	260.096	6.77032	pos	6,2'4'-Trihydroxy-2-phenylbenzofuran	LMPK12160037	Lipids and lipid-like molecules	Polyketides	Flavonoids	M+NH4	C14H10O4	41.9	31	19.0939	51.437
2.06_506.2425m/z	506.243	2.0631	pos	Amorin	LMPK12140422	Lipids and lipid-like molecules	Polyketides	Flavonoids	M+NH4	C30H32O6	41.8	60.1	-22.9324	35.3121
2.83_358.0613n	359.069	2.83238	pos	5,3'-Dihydroxy-4',5'-dimethoxy-6,7-methylenedioxyisoflavone	LMPK12050420	Lipids and lipid-like molecules	Polyketides	Flavonoids	M+H, M+NH4	C18H14O8	41.8	35.1	-21.084	287.074
1.41_376.0727n	359.069	1.41363	pos	5,7,3',4'-Tetrahydroxy-3,6,5'-trimethoxyflavone	LMPK12110612	Lipids and lipid-like molecules	Polyketides	Flavonoids	M+H-H2O, M+H	C18H16O9	41.7	32.1	-17.8793	4036.29
2.39_610.1294n	593.126	2.39208	pos	Kaempferol 3-(6''-caffeoylglucoside)	LMPK12111941	Lipids and lipid-like molecules	Polyketides	Flavonoids	M+H-H2O, M+H	C30H26O14	41.7	22.2	-4.65579	274.527
2.44_367.1575m/z	367.158	2.43842	pos	Xanthoangelol C	LMPK12120056	Lipids and lipid-like molecules	Polyketides	Flavonoids	M+H	C22H22O5	41.7	25.2	9.6503	227.582
2.45_297.0332m/z	297.033	2.45375	pos	Fasciculiferin	LMPK12113390	Lipids and lipid-like molecules	Polyketides	Flavonoids	M+H-H2O	C16H10O7	41.7	37.7	-19.7087	195.27
3.15_495.0872m/z	495.087	3.1452	pos	8-Hydroxytricetin 7-glucuronide	LMPK12111408	Lipids and lipid-like molecules	Polyketides	Flavonoids	M+H	C21H18O14	41.7	39.5	20.6906	65.0947
6.61_395.0047m/z	395.005	6.6072	neg	6-Hydroxykaempferol 3-methyl ether 7-O-sulfate	LMPK12112881	Lipids and lipid-like molecules	Polyketides	Flavonoids	M-H	C16H12O10S	41.7	39.5	-8.02093	16.0953
1.92_651.1201m/z	651.12	1.915	neg	Chrysoeriol 7,4'-diglucuronide	LMPK12110790	Lipids and lipid-like molecules	Polyketides	Flavonoids	M-H	C28H28O18	41.6	24.4	-0.317345	29.0653
2.30_612.1684m/z	612.168	2.29842	pos	Kaempferol 3-(5''-feruloylapioside)	LMPK12111942	Lipids and lipid-like molecules	Polyketides	Flavonoids	M+NH4	C30H26O13	41.6	43.4	-4.60723	72.8627
2.50_337.1448m/z	337.145	2.49925	pos	Neorauflavane	LMPK12080047	Lipids and lipid-like molecules	Polyketides	Flavonoids	M+H-H2O	C21H22O5	41.6	33.9	3.76939	22.8561
2.72_374.2338m/z	374.234	2.7244	pos	Nitenin	LMPK12020256	Lipids and lipid-like molecules	Polyketides	Flavonoids	M+NH4	C22H28O4	41.6	17.6	3.54379	38.0256
3.67_984.1516m/z	984.152	3.6715	pos	Dimalonylawobanin	LMPK12010301	Lipids and lipid-like molecules	Polyketides	Flavonoids	M+K	C42H41O25+	41.6	23.7	-5.54691	241.979
5.50_422.1523m/z	422.152	5.49838	pos	Conyzatin	LMPK12113277	Lipids and lipid-like molecules	Polyketides	Flavonoids	M+NH4	C20H20O9	41.6	48.2	19.1909	25.2692
3.16_323.0467m/z	323.047	3.16087	pos	7,8,3'-Trihydroxy-4'-methoxyisoflavone	LMPK12050145	Lipids and lipid-like molecules	Polyketides	Flavonoids	M+Na	C16H12O6	41.5	33.7	-19.796	64.3573
3.28_600.2538m/z	600.254	3.28337	pos	Calyxin G	LMPK12140543	Lipids and lipid-like molecules	Polyketides	Flavonoids	M+NH4	C35H34O8	41.5	31.3	-9.29055	225.074
2.35_305.0358m/z	305.036	2.34542	pos	Cephalocerone	LMPK12130053	Lipids and lipid-like molecules	Polyketides	Flavonoids	M+Na	C16H10O5	41.4	32.6	-22.0102	320.402
2.47_968.1560m/z	968.156	2.46892	pos	Salvianin	LMPK12010449	Lipids and lipid-like molecules	Polyketides	Flavonoids	M+K	C42H41O24+	41.4	29.1	-6.38944	34.7172
2.88_567.1100m/z	567.11	2.87905	pos	Mahuannin D	LMPK12030014	Lipids and lipid-like molecules	Polyketides	Flavonoids	M+K	C30H24O9	41.4	46.4	9.06308	12.8234
3.76_349.0982m/z	349.098	3.7595	pos	Derrubone	LMPK12050239	Lipids and lipid-like molecules	Polyketides	Flavonoids	M+H-H2O	C21H18O6	41.4	51.3	-24.0428	10.6476
0.70_649.1492m/z	649.149	0.7024	neg	Okanin 4-methyl ether 4'-O-(2''-O-caffeoyl-6''-O-acetylglucoside)	LMPK12120179	Lipids and lipid-like molecules	Polyketides	Flavonoids	M-H2O-H	C33H32O15	41.3	50.4	-10.5466	253.935
3.22_479.0804m/z	479.08	3.22192	neg	6-Hydroxyluteolin 7-apioside	LMPK12111183	Lipids and lipid-like molecules	Polyketides	Flavonoids	M+FA-H	C20H18O11	41.3	24.4	-6.23657	45.0627
4.58_653.1363m/z	653.136	4.57817	neg	6-Hydroxyluteolin 7-[3''-(3-hydroxy-3-methylglutaryl)glucoside]	LMPK12111208	Lipids and lipid-like molecules	Polyketides	Flavonoids	M+FA-H	C27H28O16	41.3	17.7	0.519281	267.432
6.59_693.1904m/z	693.19	6.59388	neg	Embigenin 2''-(2'''-acetylrhamnoside)	LMPK12111025	Lipids and lipid-like molecules	Polyketides	Flavonoids	M+FA-H	C31H36O15	41.3	57.6	-20.3993	17.9375
9.01_343.0512m/z	343.051	9.00583	pos	Symplocosidin	LMPK12020111	Lipids and lipid-like molecules	Polyketides	Flavonoids	M+K	C16H16O6	41.3	34.7	-21.7021	81.5839
0.63_399.0990m/z	399.099	0.633533	pos	5,3'-Dihydroxy-6,7,4',5'-tetramethoxyflavanone	LMPK12140638	Lipids and lipid-like molecules	Polyketides	Flavonoids	M+Na	C19H20O8	41.2	42.8	-16.0765	127.514
2.01_645.0986m/z	645.099	2.01082	neg	Kaempferol 3-(6''-galloylgalactoside)	LMPK12111690	Lipids and lipid-like molecules	Polyketides	Flavonoids	M+FA-H	C28H24O15	41.2	39.5	-18.6179	115.897
2.11_701.1520m/z	701.152	2.10732	neg	Mearnsetin 3-galactosyl-(1->4)-galactoside	LMPK12112499	Lipids and lipid-like molecules	Polyketides	Flavonoids	M+FA-H	C28H32O18	41.2	34.2	-7.66442	38.947
3.58_558.2396m/z	558.24	3.58317	pos	Pilosanol A	LMPK12020071	Lipids and lipid-like molecules	Polyketides	Flavonoids	M+NH4	C29H32O10	41.2	27.3	11.5395	53.6065
1.22_726.1856m/z	726.186	1.22198	pos	Malvidin 3-O-(6-O-(4-O-malonyl-alpha-rhamnopyranosyl)-beta-glucopyranoside	LMPK12010401	Lipids and lipid-like molecules	Polyketides	Flavonoids	M+H	C32H37O19+	41.1	38.6	-20.1141	58.5487
2.56_431.0904m/z	431.09	2.5594	pos	evolvuside B	LMPK12110050	Lipids and lipid-like molecules	Polyketides	Flavonoids	M+H-H2O	C21H20O11	41.1	43.7	-15.362	27.1324
2.62_598.2255m/z	598.225	2.61907	pos	Naringin	LMPK12140235	Lipids and lipid-like molecules	Polyketides	Flavonoids	M+NH4	C27H32O14	41.1	54.1	21.4692	20.0444
5.32_489.0966m/z	489.097	5.31723	pos	Quercetin 3-(6''-acetylglucoside)	LMPK12112138	Lipids and lipid-like molecules	Polyketides	Flavonoids	M+H-H2O	C23H22O13	41.1	27.6	-12.0594	64.4903
0.68_448.1539m/z	448.154	0.68335	pos	Catechin 3-O-(1,6-dihydroxy-2-cyclohexene-1-carboxylate)	LMPK12020107	Lipids and lipid-like molecules	Polyketides	Flavonoids	M+NH4	C22H22O9	41	28	-14.7487	525.605
1.90_315.0718m/z	315.072	1.90133	neg	Sophoracoumestan A	LMPK12090013	Lipids and lipid-like molecules	Polyketides	Flavonoids	M-H2O-H	C20H14O5	41	34.4	16.579	53.5657
2.85_546.1198m/z	546.12	2.84788	pos	Hirsutidin 3-glucoside	LMPK12010420	Lipids and lipid-like molecules	Polyketides	Flavonoids	M+K	C24H27O12+	41	20.8	12.5697	110.167
5.09_370.0616m/z	370.062	5.09108	pos	5,7,4'-Trihydroxyflavanone 7-sulfate	LMPK12140327	Lipids and lipid-like molecules	Polyketides	Flavonoids	M+NH4	C15H12O8S	41	33.9	7.18282	49.9184
1.11_518.1038m/z	518.104	1.11267	pos	Cyanidin 3-(6''-malonylglucoside)	LMPK12010135	Lipids and lipid-like molecules	Polyketides	Flavonoids	M+H-H2O	C24H23O14+	40.9	20.5	-3.12091	82.6556
1.17_675.1052m/z	675.105	1.17337	neg	2'-C-Methylmyricetin 3-rhamnoside-5'-gallate	LMPK12112430	Lipids and lipid-like molecules	Polyketides	Flavonoids	M+FA-H	C29H26O16	40.9	36.2	-23.9333	2506.69
1.71_341.0570m/z	341.057	1.70562	pos	8-Hydroxyhesperetin	LMPK12140675	Lipids and lipid-like molecules	Polyketides	Flavonoids	M+Na	C16H14O7	40.9	30.6	-19.3502	79.7882
1.77_430.1418m/z	430.142	1.76678	pos	4beta-(2,4-Dihydroxy-3-methoxyphenyl)fisetinidol	LMPK12020011	Lipids and lipid-like molecules	Polyketides	Flavonoids	M+NH4	C22H20O8	40.9	46	-19.1178	201.883
2.62_599.0893m/z	599.089	2.62495	neg	Quercetin 3-(2''-galloylrhamnoside)	LMPK12112215	Lipids and lipid-like molecules	Polyketides	Flavonoids	M-H	C28H24O15	40.9	38	-24.8283	257.038
3.24_372.0805n	373.088	3.23803	pos	7-Hydroxy-3,5,8-trimethoxy-3',4'-methylenedioxyflavone	LMPK12113261	Lipids and lipid-like molecules	Polyketides	Flavonoids	M+H, M+NH4	C19H16O8	40.9	25.8	-10.6703	121.197
3.48_467.1183m/z	467.118	3.48023	neg	2',4',3,4,alpha-Pentahydroxydihydrochalcone 3'-C-xyloside	LMPK12120568	Lipids and lipid-like molecules	Polyketides	Flavonoids	M+FA-H	C20H22O10	40.9	15.3	-2.83613	86.5459
5.25_317.0324m/z	317.032	5.24912	neg	Myricetin	LMPK12110001	Lipids and lipid-like molecules	Polyketides	Flavonoids	M-H	C15H10O8	40.9	28.7	6.53968	12.0394
1.41_655.0805m/z	655.081	1.40653	neg	Gallocatechin 7,3'-di-O-gallate	LMPK12020129	Lipids and lipid-like molecules	Polyketides	Flavonoids	M+FA-H	C29H22O15	40.8	55.1	-22.2275	15.531
2.65_485.1325m/z	485.133	2.64907	pos	Andrographidin A	LMPK12140652	Lipids and lipid-like molecules	Polyketides	Flavonoids	M+Na	C23H26O10	40.8	30.7	-20.0578	27.2188
3.25_309.0302m/z	309.03	3.25337	pos	Datiscetin	LMPK12111622	Lipids and lipid-like molecules	Polyketides	Flavonoids	M+Na	C15H10O6	40.8	42.6	-23.7748	29.0904
4.83_587.0763m/z	587.076	4.8296	pos	Quercetin 3-(3'',6''-diacetylgalactoside)	LMPK12112074	Lipids and lipid-like molecules	Polyketides	Flavonoids	M+K	C25H24O14	40.8	24.8	-6.35488	20.898
8.04_343.0467m/z	343.047	8.03595	neg	Trifoliol	LMPK12090030	Lipids and lipid-like molecules	Polyketides	Flavonoids	M+FA-H	C16H10O6	40.8	24.3	2.69962	106.627
3.75_427.0664m/z	427.066	3.75472	neg	12a-Hydroxypachyrrhizone	LMPK12060037	Lipids and lipid-like molecules	Polyketides	Flavonoids	M+FA-H	C20H14O8	40.7	14.2	-1.68432	17.1739
5.25_461.0727m/z	461.073	5.24912	neg	Myricetin 3-galactoside	LMPK12112412	Lipids and lipid-like molecules	Polyketides	Flavonoids	M-H2O-H	C21H20O13	40.7	18.5	0.37428	45.3505
1.21_376.0724n	359.069	1.20665	pos	3,5,7,3'-Tetrahydroxy-6,4',5'-trimethoxyflavone	LMPK12110614	Lipids and lipid-like molecules	Polyketides	Flavonoids	M+H-H2O, M+H, M+NH4	C18H16O9	40.6	27.6	-18.5724	1672.08
2.28_374.0925n	357.084	2.2826	pos	Junipegenin C	LMPK12050418	Lipids and lipid-like molecules	Polyketides	Flavonoids	M+H, M+NH4, M+H-H2O	C19H18O8	40.6	27.2	-20.5427	231.079
5.16_289.1109m/z	289.111	5.15958	pos	4,2',4'-Trihydroxy-3-methoxydihydrochalcone	LMPK12120458	Lipids and lipid-like molecules	Polyketides	Flavonoids	M+H	C16H16O5	40.6	34.4	13.4858	11.195
2.06_390.0897n	373.086	2.0631	pos	5,7,4'-Trihydroxy-3,6,3',5'-tetramethoxyflavone	LMPK12110616	Lipids and lipid-like molecules	Polyketides	Flavonoids	M+H-H2O, M+H	C19H18O9	40.5	21.4	-13.8723	178.313
5.65_408.1667m/z	408.167	5.64722	pos	Apigeniflavan 5-O-xyloside	LMPK12020261	Lipids and lipid-like molecules	Polyketides	Flavonoids	M+NH4	C20H22O8	40.5	11.6	3.49655	45.2835
6.33_321.0649m/z	321.065	6.33388	neg	Elephantorrhizol	LMPK12020151	Lipids and lipid-like molecules	Polyketides	Flavonoids	M-H	C15H14O8	40.5	26.4	10.3486	19.8432
2.09_427.0943m/z	427.094	2.09443	pos	Calomelanol D-1	LMPK12120495	Lipids and lipid-like molecules	Polyketides	Flavonoids	M+K	C24H20O5	40.4	25.8	0.0835257	50.2188
2.09_783.1279m/z	783.128	2.09348	neg	Naringenin 7-(4,6-digalloylglucoside)	LMPK12140260	Lipids and lipid-like molecules	Polyketides	Flavonoids	M+FA-H	C35H30O18	40.4	30.9	-18.2779	195.837
3.48_785.1009m/z	785.101	3.47885	pos	Epigallocatechin-(4beta->8)-epicatechin-3-O-gallate ester	LMPK12030008	Lipids and lipid-like molecules	Polyketides	Flavonoids	M+K	C37H30O17	40.4	22.5	-14.1109	11142.4
9.05_386.1819n	387.189	9.0465	pos	4,5-Di-O-methyl-8-prenylafzelechin-4beta-ol	LMPK12020217	Lipids and lipid-like molecules	Polyketides	Flavonoids	M+H, M+NH4, M+Na	C22H26O6	40.4	28.6	23.0849	1702.28
1.01_697.1115m/z	697.112	1.01472	neg	Luteolin 3'-methyl ether 7-glucuronosyl-(1->2)-glucuronide	LMPK12110778	Lipids and lipid-like molecules	Polyketides	Flavonoids	M+FA-H	C28H28O18	40.2	36.3	-21.8323	345.798
4.09_473.0428m/z	473.043	4.08898	pos	Guaijaverin	LMPK12112168	Lipids and lipid-like molecules	Polyketides	Flavonoids	M+K	C20H18O11	40.2	35.4	-12.1682	22.7751
1.13_462.1658m/z	462.166	1.12883	pos	Artomunoxanthentrione	LMPK12111528	Lipids and lipid-like molecules	Polyketides	Flavonoids	M+NH4	C26H20O7	40.1	49.9	24.9191	85.006
3.83_333.0302m/z	333.03	3.83233	pos	Flemichapparin C	LMPK12090027	Lipids and lipid-like molecules	Polyketides	Flavonoids	M+Na	C17H10O6	40.1	28.6	-21.7423	28.9069
5.85_590.2338m/z	590.234	5.85353	pos	Amorphigenin O-glucoside	LMPK12060002	Lipids and lipid-like molecules	Polyketides	Flavonoids	M+NH4	C29H32O12	40.1	21.5	18.4882	66.2526
1.40_578.1465m/z	578.147	1.39998	pos	Hyacinthin	LMPK12010139	Lipids and lipid-like molecules	Polyketides	Flavonoids	M+H-H2O	C30H27O13+	40	38.7	7.79397	109.847
2.00_522.2733m/z	522.273	1.99993	pos	Amoricin	LMPK12140446	Lipids and lipid-like molecules	Polyketides	Flavonoids	M+NH4	C31H36O6	40	36.7	-23.2763	219.168
4.04_477.1162m/z	477.116	4.03837	neg	Calomelanol G	LMPK12140353	Lipids and lipid-like molecules	Polyketides	Flavonoids	M+FA-H	C25H20O7	40	20.2	-6.8003	82.3355
6.55_663.1733m/z	663.173	6.5476	neg	Isorhamnetin 3-(6'''-acetylglucosyl)(1->3)-galactoside	LMPK12112335	Lipids and lipid-like molecules	Polyketides	Flavonoids	M-H2O-H	C30H34O18	40	40.3	24.4342	106.027
1.70_807.1489m/z	807.149	1.69552	neg	Quercetin 3-(2''-galoylrutinoside)	LMPK12110569	Lipids and lipid-like molecules	Polyketides	Flavonoids	M+FA-H	C34H34O20	39.9	30.4	-17.9169	225.936
2.24_348.0911n	349.1	2.23558	pos	6'',6''-Dimethyl-3',4'-methylenedioxypyrano[2'',3'':7,8]flavone	LMPK12110041	Lipids and lipid-like molecules	Polyketides	Flavonoids	M+H-H2O, M+H	C21H16O5	39.9	27.8	-24.8233	623.271
2.35_701.1566m/z	701.157	2.35347	neg	Laricitrin 3,5'-diglucoside	LMPK12112473	Lipids and lipid-like molecules	Polyketides	Flavonoids	M+FA-H	C28H32O18	39.9	15.8	-0.71979	47.4207
2.60_437.0799m/z	437.08	2.60423	pos	Prodelphinidin B6	LMPK12020074	Lipids and lipid-like molecules	Polyketides	Flavonoids	M+Na	C21H18O9	39.9	15.6	-10.5584	576.108
3.74_914.1808m/z	914.181	3.74467	pos	Ternatin C5	LMPK12010333	Lipids and lipid-like molecules	Polyketides	Flavonoids	M+K	C36H43O25+	39.9	13.8	9.53977	171.796
4.73_540.2975m/z	540.298	4.73293	pos	Exiguaflavanone D	LMPK12140483	Lipids and lipid-like molecules	Polyketides	Flavonoids	M+NH4	C31H38O7	39.9	20	3.70363	64.5545
6.30_551.1470m/z	551.147	6.29735	pos	6,8-Dimethoxy-2,3-trans-2-(4-hydroxy-2,3-dimethoxyphenyl)-9-(5-hydroxy-2-methoxyphenyl)-3-hydroxymethyl-2,3-dihydro-7H-1,4-dioxono[2,3-h]chromene-7-one	LMPK12113066	Lipids and lipid-like molecules	Polyketides	Flavonoids	M+H-H2O	C29H28O12	39.9	28.5	-13.6439	14.1485
1.25_584.1544m/z	584.154	1.25298	pos	Ginkgetin	LMPK12040003	Lipids and lipid-like molecules	Polyketides	Flavonoids	M+NH4	C32H22O10	39.8	11.9	-1.29187	25.8085
4.09_303.0558m/z	303.056	4.08898	pos	3-methylflavone-8-carboxylic acid	LMPK12113395	Lipids and lipid-like molecules	Polyketides	Flavonoids	M+Na	C17H12O4	39.8	27.7	-24.923	826.586
4.57_506.1001n	489.097	4.56645	pos	Quercetin 3-(6''-acetylgalactoside)	LMPK12112067	Lipids and lipid-like molecules	Polyketides	Flavonoids	M+H-H2O, M+H	C23H22O13	39.8	22.4	-11.8083	97.8671
1.05_419.0911m/z	419.091	1.04867	pos	1-O-Methylglycyrol	LMPK12090047	Lipids and lipid-like molecules	Polyketides	Flavonoids	M+K	C22H20O6	39.7	11.7	5.10239	69.7705
1.41_430.1429m/z	430.143	1.41363	pos	(2E)-5,7-Dihydroxy-3,6-dimethoxy-4-oxo-2-phenyl-4H-1-benzopyran-8-yl ester 2-methyl-2-butenoic acid	LMPK12113291	Lipids and lipid-like molecules	Polyketides	Flavonoids	M+NH4	C22H20O8	39.7	23.5	-16.2957	490.37
2.13_509.1289m/z	509.129	2.13482	neg	Homoeriodictyolchalcone 2'-glucoside	LMPK12120272	Lipids and lipid-like molecules	Polyketides	Flavonoids	M+FA-H	C22H24O11	39.7	25	-2.51434	16.133
2.42_411.0644m/z	411.064	2.42308	pos	Gossypetin 7,4'-dimethyl ether 8-acetate	LMPK12113257	Lipids and lipid-like molecules	Polyketides	Flavonoids	M+Na	C19H16O9	39.7	30.6	-11.0505	45.217
4.51_620.2229n	638.257	4.50995	pos	Matterionate A	LMPK12140332	Lipids and lipid-like molecules	Polyketides	Flavonoids	M+H, M+NH4	C30H36O14	39.7	24.1	20.0506	480.787
5.00_363.1134m/z	363.113	4.99542	pos	4,2',6'-Trihydroxy-4'-prenyloxychalcone	LMPK12120256	Lipids and lipid-like molecules	Polyketides	Flavonoids	M+Na	C20H20O5	39.7	28.6	-20.3623	18.91
5.26_653.1355m/z	653.136	5.26228	neg	Kaempferol 3-rhamnoside-7-galacturonide	LMPK12111866	Lipids and lipid-like molecules	Polyketides	Flavonoids	M+FA-H	C27H28O16	39.7	15.3	-0.652759	21.9332
1.71_390.1100m/z	390.11	1.70562	pos	Quercetin 3'-isobutyrate	LMPK12112301	Lipids and lipid-like molecules	Polyketides	Flavonoids	M+NH4	C19H16O8	39.6	29.3	-22.34	75.3658
2.84_599.0897m/z	599.09	2.84228	neg	Isoorientin 2''-O-gallate	LMPK12110524	Lipids and lipid-like molecules	Polyketides	Flavonoids	M-H	C28H24O15	39.6	28.4	-24.2895	166.398
5.97_524.2558m/z	524.256	5.96753	pos	Lumaflavanone C	LMPK12140158	Lipids and lipid-like molecules	Polyketides	Flavonoids	M+NH4	C30H34O7	39.6	21.3	-16.8465	38.8828
6.56_664.1906n	682.225	6.55765	pos	Scutellarein 6,4'-dimethyl ether 7-(2'''-acetylrutinoside)	LMPK12111138	Lipids and lipid-like molecules	Polyketides	Flavonoids	M+H, M+NH4	C31H36O16	39.6	22.3	-14.7138	81.9206
1.55_663.1426m/z	663.143	1.54518	neg	Kaempferol 3-(2''-hydroxypropionylglucoside)-4'-glucoside	LMPK12111812	Lipids and lipid-like molecules	Polyketides	Flavonoids	M-H2O-H	C30H34O18	39.5	33.5	-20.6418	173.418
1.83_617.0915m/z	617.091	1.82912	pos	Epicatechin 3,5-di-O-gallate	LMPK12020099	Lipids and lipid-like molecules	Polyketides	Flavonoids	M+Na	C29H22O14	39.5	29.5	2.15213	190.075
2.05_514.0940m/z	514.094	2.04743	pos	Pelargonidin 3-(6''-acetylglucoside)	LMPK12010029	Lipids and lipid-like molecules	Polyketides	Flavonoids	M+K	C23H23O11+	39.5	14.9	14.2189	1805.67
2.79_279.0194m/z	279.019	2.78572	pos	4'-Chloroaurone	LMPK12130023	Lipids and lipid-like molecules	Polyketides	Flavonoids	M+Na	C15H9ClO2	39.5	38	4.1617	45.1959
5.59_465.0820m/z	465.082	5.59338	pos	Catechin 4'-O-gallate	LMPK12020098	Lipids and lipid-like molecules	Polyketides	Flavonoids	M+Na	C22H18O10	39.5	27.6	6.2021	92.8578
6.89_305.1067m/z	305.107	6.8868	pos	Catechin 4'-methyl ether	LMPK12020113	Lipids and lipid-like molecules	Polyketides	Flavonoids	M+H	C16H16O6	39.5	30.9	15.5503	12.0428
1.71_503.1114m/z	503.111	1.70562	pos	Isorhamnetin 3-(6''-acetylgalactoside)	LMPK12112334	Lipids and lipid-like molecules	Polyketides	Flavonoids	M+H-H2O	C24H24O13	39.4	22.3	-13.4704	201.087
2.60_641.1333m/z	641.133	2.59778	neg	Quercetin 3-lathyroside	LMPK12112044	Lipids and lipid-like molecules	Polyketides	Flavonoids	M+FA-H	C26H28O16	39.4	29.6	-4.49213	19.8035
5.92_673.2147m/z	673.215	5.92175	neg	Cuhuoside	LMPK12112010	Lipids and lipid-like molecules	Polyketides	Flavonoids	M-H2O-H	C33H40O16	39.4	10.2	1.26826	272.417
2.27_800.1674m/z	800.167	2.26692	pos	Delphinidin 3-(6''-malonylglucoside)-5-malonylglucoside	LMPK12010296	Lipids and lipid-like molecules	Polyketides	Flavonoids	M+H	C33H35O23+	39.3	12.4	3.98923	159.683
2.30_720.2093m/z	720.209	2.29842	pos	Hexaacetylpyracanthoside	LMPK12140369	Lipids and lipid-like molecules	Polyketides	Flavonoids	M+NH4	C33H34O17	39.3	18.5	-5.88743	33.7856
3.22_464.1861m/z	464.186	3.2227	pos	5-Hydroxy-7,8-dimethoxyflavanone 5-rhamnoside	LMPK12140653	Lipids and lipid-like molecules	Polyketides	Flavonoids	M+NH4	C23H26O9	39.3	18	-12.1347	400.895
6.16_473.0722m/z	473.072	6.16407	neg	6-Methoxyluteolin 7-glucuronide	LMPK12111211	Lipids and lipid-like molecules	Polyketides	Flavonoids	M-H2O-H	C22H20O13	39.3	21	-0.712462	7.62177
3.99_477.1465m/z	477.147	3.98898	pos	5,2',4',5'-Tetrahydroxy-3-(3-hydroxy-3-methylbutyl)-6'',6''-dimethylpyrano[2'',3'':7,8]flavone	LMPK12110924	Lipids and lipid-like molecules	Polyketides	Flavonoids	M+Na	C25H26O8	39.2	34.4	-12.0812	17.5651
6.04_401.1313m/z	401.131	6.03653	pos	Aervanone	LMPK12140020	Lipids and lipid-like molecules	Polyketides	Flavonoids	M+H-H2O	C21H22O9	39.2	22.7	19.6074	20.3209
1.52_512.1704m/z	512.17	1.5198	pos	Peruvianoside II	LMPK12140457	Lipids and lipid-like molecules	Polyketides	Flavonoids	M+NH4	C23H26O12	39.1	32.6	-11.8373	59.082
16.89_610.1942m/z	610.194	16.8882	pos	Peonidin 3-rutinoside	LMPK12010237	Lipids and lipid-like molecules	Polyketides	Flavonoids	M+H	C28H33O15+	39.1	33.4	8.16797	633.959
2.82_289.0768m/z	289.077	2.81673	pos	Mesquitol-4beta-ol	LMPK12020191	Lipids and lipid-like molecules	Polyketides	Flavonoids	M+H-H2O	C15H14O7	39.1	31.6	19.9244	23.5165
3.17_683.1455m/z	683.145	3.16775	neg	Isoetin 7-glucoside-2'-(4''-acetylxyloside)	LMPK12110887	Lipids and lipid-like molecules	Polyketides	Flavonoids	M+FA-H	C28H30O17	39.1	6.77	-1.6172	27.765
1.08_332.0822n	333.089	1.08017	pos	5,2',5'-Trihydroxy-7,8-dimethoxyflavanone	LMPK12140646	Lipids and lipid-like molecules	Polyketides	Flavonoids	M+H, M+NH4, M+K	C17H16O7	39	20.3	-22.3997	5997.64
2.17_657.1054m/z	657.105	2.17293	pos	Luteolin 7-sulfate-3'-rutinoside	LMPK12110720	Lipids and lipid-like molecules	Polyketides	Flavonoids	M+H-H2O	C27H30O18S	39	38.2	-9.83183	24.5374
4.33_457.2382m/z	457.238	4.3288	pos	Euchrenone a4	LMPK12140311	Lipids and lipid-like molecules	Polyketides	Flavonoids	M+H-H2O	C30H34O5	39	2.75	1.73262	18.9258
2.65_840.1607m/z	840.161	2.64907	pos	Delphinidin 3-(2-xylosylgalactoside)-5-(6-acetylglucoside)	LMPK12010274	Lipids and lipid-like molecules	Polyketides	Flavonoids	M+K	C34H41O22+	38.9	21.9	-14.2749	54.9571
2.87_467.1189m/z	467.119	2.8696	neg	Catechin 5-O-beta-D-apiofuranoside	LMPK12020054	Lipids and lipid-like molecules	Polyketides	Flavonoids	M+FA-H	C20H22O10	38.9	17.6	-1.38318	9.62189
3.40_575.0767m/z	575.077	3.40418	pos	Laricitrin 3-(6''-acetylglucoside)	LMPK12112476	Lipids and lipid-like molecules	Polyketides	Flavonoids	M+K	C24H24O14	38.9	9.87	-5.69809	34.5726
4.75_897.2251m/z	897.225	4.74677	pos	Quercetin 3-xylosyl-(1->3)-rhanosyl-(1->6)-[apiosyl-(1->2)-galactoside]	LMPK12112251	Lipids and lipid-like molecules	Polyketides	Flavonoids	M+Na	C37H46O24	38.9	11.5	-2.30512	29.8705
2.96_683.1431m/z	683.143	2.9646	neg	Kaempferide 5-glucoside-7-glucuronide	LMPK12110555	Lipids and lipid-like molecules	Polyketides	Flavonoids	M+FA-H	C28H30O17	38.8	17.4	-5.30019	27.2601
3.02_609.1424m/z	609.142	3.01927	neg	Patuletin 7-(6''-isobutyrylglucoside)	LMPK12112961	Lipids and lipid-like molecules	Polyketides	Flavonoids	M+FA-H	C26H28O14	38.8	28.6	-6.49075	35.7632
8.36_406.1927m/z	406.193	8.35905	pos	2,3,4,2',4',6'-Hexamethoxychalcone	LMPK12120287	Lipids and lipid-like molecules	Polyketides	Flavonoids	M+NH4	C21H24O7	38.8	33	17.2931	30.5781
8.60_293.1142m/z	293.114	8.6042	pos	4'-Hydroxy-7-methoxy-8-methylflavan	47447	Lipids and lipid-like molecules	Polyketides	Flavonoids	M+Na	C17H18O3	38.8	0	-2.27375	19.3344
3.18_791.1079m/z	791.108	3.17653	pos	Myricetin 3-(2'',3''-digalloylrhamnoside)	LMPK12112465	Lipids and lipid-like molecules	Polyketides	Flavonoids	M+Na	C35H28O20	38.7	12.9	1.66263	59.132
3.45_627.1661m/z	627.166	3.44868	pos	Myricetin 3-robinobioside	LMPK12112413	Lipids and lipid-like molecules	Polyketides	Flavonoids	M+H	C27H30O17	38.7	20.7	16.8218	22.9482
3.28_581.0842m/z	581.084	3.28337	pos	Isochamaejasmin	LMPK12040001	Lipids and lipid-like molecules	Polyketides	Flavonoids	M+K	C30H22O10	38.6	1.57	-0.477588	45.6058
7.70_367.1240m/z	367.124	7.70258	pos	Licopyranocoumarin	LMPK12160021	Lipids and lipid-like molecules	Polyketides	Flavonoids	M+H-H2O	C21H20O7	38.6	31.4	16.5907	17.4361
1.02_373.1262m/z	373.126	1.01917	pos	Asplenetin	LMPK12110846	Lipids and lipid-like molecules	Polyketides	Flavonoids	M+H	C20H20O7	38.5	12.2	-5.34946	108.171
1.10_486.1681n	487.175	1.09617	pos	Isogemichalcone B	LMPK12120063	Lipids and lipid-like molecules	Polyketides	Flavonoids	M+H, M+NH4	C29H26O7	38.5	5.43	0.56155	264.94
1.57_532.1037m/z	532.104	1.56663	pos	Oenin	LMPK12010372	Lipids and lipid-like molecules	Polyketides	Flavonoids	M+K	C23H25O12+	38.5	13.6	12.097	570.106
1.94_331.0993m/z	331.099	1.9425	neg	4'-O-Methylderrone	LMPK12050228	Lipids and lipid-like molecules	Polyketides	Flavonoids	M-H2O-H	C21H18O5	38.5	6.76	4.79149	56.0804
3.09_767.0968m/z	767.097	3.08658	neg	Quercetin 3-(2'',6''-digalloylgalactoside)	LMPK12110567	Lipids and lipid-like molecules	Polyketides	Flavonoids	M-H	C35H28O20	38.5	22.2	-17.3769	47.2587
3.37_317.0366m/z	317.037	3.37452	pos	Dehydrodolineone	LMPK12060060	Lipids and lipid-like molecules	Polyketides	Flavonoids	M+H-H2O	C19H10O6	38.5	23.3	-23.6013	36.1887
0.99_877.1760m/z	877.176	0.98605	neg	Quercetagetin 7-methyl ether 3-(2'''-caffeoylglucosyl)-(1->2)-glucuronide	LMPK12112968	Lipids and lipid-like molecules	Polyketides	Flavonoids	M+FA-H	C37H36O22	38.4	24.7	9.60377	202.859
1.13_337.1113m/z	337.111	1.12883	pos	Leridol	LMPK12140199	Lipids and lipid-like molecules	Polyketides	Flavonoids	M+Na	C18H18O5	38.4	27.1	21.1203	81.1386
4.02_803.2633m/z	803.263	4.02487	neg	Epimedin C	LMPK12112015	Lipids and lipid-like molecules	Polyketides	Flavonoids	M-H2O-H	C39H50O19	38.4	34.7	-16.3873	34.2834
0.70_354.0806n	353.073	0.7024	neg	Erosenone	LMPK12050457	Lipids and lipid-like molecules	Polyketides	Flavonoids	M-H, M+FA-H	C19H14O7	38.3	18.9	18.7088	702.197
1.58_519.0789m/z	519.079	1.58213	pos	Hibiscetin 3-glucoside	LMPK12113193	Lipids and lipid-like molecules	Polyketides	Flavonoids	M+Na	C21H20O14	38.2	24	8.86443	55.7762
1.68_645.0972m/z	645.097	1.68185	neg	Orientin 2''-O-gallate	LMPK12110530	Lipids and lipid-like molecules	Polyketides	Flavonoids	M+FA-H	C28H24O15	38.2	24	-20.9024	168.448
2.20_481.0719m/z	481.072	2.20443	pos	Gallocatechin 3'-O-gallate	LMPK12020124	Lipids and lipid-like molecules	Polyketides	Flavonoids	M+Na	C22H18O11	38.2	7.11	-4.79898	77.4253
1.13_613.0698m/z	613.07	1.13172	neg	Myricetin 3-(6''-galloylgalactoside)	LMPK12112418	Lipids and lipid-like molecules	Polyketides	Flavonoids	M-H2O-H	C28H24O17	38.1	40.6	-21.6866	21.5753
2.24_484.2362m/z	484.236	2.23558	pos	Pumilaisoflavone C	LMPK12050270	Lipids and lipid-like molecules	Polyketides	Flavonoids	M+NH4	C27H30O7	38.1	12.9	7.00033	47.2907
6.65_744.2631m/z	744.263	6.65398	pos	Isoliquiritigenin 4-O-(5'''-O-feruloyl)-apiofuranosyl-(1'''->2'')-glucoside	LMPK12120029	Lipids and lipid-like molecules	Polyketides	Flavonoids	M+NH4	C36H38O16	38.1	26.3	18.2318	19.3406
1.37_603.0532m/z	603.053	1.36553	neg	8-Hydroxyluteolin 4'-methyl ether 8-glucoside-3'-sulfate	LMPK12111394	Lipids and lipid-like molecules	Polyketides	Flavonoids	M+FA-H	C22H22O15S	38	25.1	-23.154	221.05
1.60_451.1528m/z	451.153	1.59763	pos	Dichamanetin	LMPK12140150	Lipids and lipid-like molecules	Polyketides	Flavonoids	M+H-H2O	C29H24O6	38	0.0489	-2.55356	68.3959
1.03_448.1288m/z	448.129	1.034	pos	Coumestrol 3-O-glucoside	LMPK12090005	Lipids and lipid-like molecules	Polyketides	Flavonoids	M+NH4	C21H18O10	37.9	24.3	11.6359	58.9545
2.27_329.0858m/z	329.086	2.27148	neg	Tuberostan	LMPK12090016	Lipids and lipid-like molecules	Polyketides	Flavonoids	M-H2O-H	C21H16O5	37.9	8.33	11.2236	16.6653
2.30_501.0623m/z	501.062	2.2988	neg	5,3',4'-Trihydroxy-3-methoxy-6,7-methylenedioxyflavone 4'-glucuronide	LMPK12112942	Lipids and lipid-like molecules	Polyketides	Flavonoids	M-H2O-H	C23H20O14	37.9	25.1	-9.92992	42.7618
4.45_467.1240m/z	467.124	4.45497	pos	7-Hydroxy-5,4'-dimethoxyflavone 8-C-rhamnoside	LMPK12110957	Lipids and lipid-like molecules	Polyketides	Flavonoids	M+Na	C23H24O9	37.9	18.3	-16.2972	20.7128
6.10_613.0847m/z	613.085	6.1044	neg	Myricetin 3-(2''-galloylgalactoside)	LMPK12112417	Lipids and lipid-like molecules	Polyketides	Flavonoids	M-H2O-H	C28H24O17	37.9	10.2	1.82212	32.6832
1.61_663.1180m/z	663.118	1.61297	pos	Quercetin 3-glucuronide-7-glucoside	LMPK12112201	Lipids and lipid-like molecules	Polyketides	Flavonoids	M+Na	C27H28O18	37.8	0	1.94781	79.8107
5.36_359.0469m/z	359.047	5.35823	pos	Gallocatechin 4'-methyl ether	LMPK12020133	Lipids and lipid-like molecules	Polyketides	Flavonoids	M+K	C16H16O7	37.8	24.8	-18.4378	27.8357
0.65_411.0633m/z	411.063	0.6527	pos	Lophirone I	LMPK12140048	Lipids and lipid-like molecules	Polyketides	Flavonoids	M+K	C23H16O5	37.7	3.35	0.881306	873.878
1.83_631.0802m/z	631.08	1.83283	neg	Myricetin 3-(2''-galloylglucoside)	LMPK12112461	Lipids and lipid-like molecules	Polyketides	Flavonoids	M-H	C28H24O17	37.7	16.4	-21.8692	1045.81
3.38_591.0644m/z	591.064	3.38457	neg	Epigallocatechin 3,5,-di-O-gallate	LMPK12020125	Lipids and lipid-like molecules	Polyketides	Flavonoids	M-H2O-H	C29H22O15	37.7	39.7	-22.3643	42.9473
3.63_497.1281m/z	497.128	3.62955	neg	Catechin 4'-O-beta-D-glucopyranoside	LMPK12020064	Lipids and lipid-like molecules	Polyketides	Flavonoids	M+FA-H	C21H24O11	37.7	15.8	-4.23866	12.1003
2.00_859.2294m/z	859.229	1.99993	pos	Quercetin 3-rutinoside-7-(6''-benzoylglucoside)	LMPK12112266	Lipids and lipid-like molecules	Polyketides	Flavonoids	M+H-H2O	C40H44O22	37.6	0	0.2532	22.5085
1.34_995.2168m/z	995.217	1.33803	neg	Quercetin 3-(6''''-caffeylsophorotrioside)	LMPK12112152	Lipids and lipid-like molecules	Polyketides	Flavonoids	M+FA-H	C42H46O25	37.5	43.3	-14.9189	28.8361
5.15_373.0558m/z	373.056	5.15252	neg	Bryaquinone	LMPK12070143	Lipids and lipid-like molecules	Polyketides	Flavonoids	M+FA-H	C17H12O7	37.5	8.24	-2.01384	12.127
0.67_747.1372m/z	747.137	0.667683	pos	Delphinidin 3,5-diglucoside-6''-O-4, 6'''-O-1-cyclic-malyl diester	47079	Lipids and lipid-like molecules	Polyketides	Flavonoids	M+Na	C31H32O20	37.3	0	-0.992276	48.5004
1.68_619.1158m/z	619.116	1.68185	neg	Scutellarein 7-glucuronide-6-ferulate	LMPK12111104	Lipids and lipid-like molecules	Polyketides	Flavonoids	M-H2O-H	C31H26O15	37.3	15.8	10.2079	79.7946
1.71_465.0753m/z	465.075	1.70562	pos	Robinetinidol 3-O-gallate	LMPK12020019	Lipids and lipid-like molecules	Polyketides	Flavonoids	M+Na	C22H18O10	37.3	19.1	-8.82444	44.2657
6.00_314.0721n	315.078	5.9952	pos	Methylpedicinin	LMPK12120420	Lipids and lipid-like molecules	Polyketides	Flavonoids	M+H-H2O, M+H	C17H14O6	37.3	16.8	-22.2179	493.414
2.47_471.0864m/z	471.086	2.46892	pos	8-C-Glucosylorobol	LMPK12050230	Lipids and lipid-like molecules	Polyketides	Flavonoids	M+Na	C21H20O11	37.2	0	-7.50302	175.391
2.95_437.0669m/z	437.067	2.95093	neg	5,7,3',4',5'-Pentahydroxy-3,6,8-trimethoxyflavone	LMPK12113357	Lipids and lipid-like molecules	Polyketides	Flavonoids	M+FA-H	C18H16O10	37.2	4.52	-14.5154	103.58
3.40_453.0756m/z	453.076	3.40418	pos	3,5,8,3'-Tetramethoxy-6,7:4',5'-bis(methylenedioxy)flavone	LMPK12113373	Lipids and lipid-like molecules	Polyketides	Flavonoids	M+Na	C21H18O10	37.2	17.6	-8.29529	21.6974
4.91_653.1371m/z	653.137	4.91248	neg	6-Hydroxyluteolin 7-[4''-(3-hydroxy-3-methylglutaryl)glucoside]	LMPK12111209	Lipids and lipid-like molecules	Polyketides	Flavonoids	M+FA-H	C27H28O16	37.2	3.57	1.95013	44.3648
6.44_693.1902m/z	693.19	6.43838	neg	Isoliquiritigenin 4'-O-glucoside 4-O-apiofuranosyl-(1'''->2''')-glucoside	LMPK12120027	Lipids and lipid-like molecules	Polyketides	Flavonoids	M-H2O-H	C32H40O18	37.1	28.2	-18.8784	39.0492
0.63_304.0859m/z	304.086	0.633533	pos	7,8,2',4'-Tetrahydroxyisoflavone	LMPK12050149	Lipids and lipid-like molecules	Polyketides	Flavonoids	M+NH4	C15H10O6	37	17	15.2402	105.969
0.70_295.0683m/z	295.068	0.7024	neg	Ermanin	LMPK12112697	Lipids and lipid-like molecules	Polyketides	Flavonoids	M-H2O-H	C17H14O6	37	15.1	22.4872	923.113
3.97_627.1635m/z	627.163	3.97465	pos	Myricetin 3-rutinoside	LMPK12112422	Lipids and lipid-like molecules	Polyketides	Flavonoids	M+H	C27H30O17	37	26.9	12.6451	15.4335
0.75_356.0465n	357.054	0.750517	pos	2-Hydroxy-1,3-dimethoxy-8,9-methylenedioxycoumestan	LMPK12090048	Lipids and lipid-like molecules	Polyketides	Flavonoids	M+H, M+K, M+H-H2O	C18H12O8	36.9	10.2	-18.8723	1458.5
1.16_667.1382m/z	667.138	1.15953	neg	Kaempferol 3-(3''-acetyl-alpha-L-arabinopyranosyl)-(1->6)-glucoside	LMPK12111953	Lipids and lipid-like molecules	Polyketides	Flavonoids	M+FA-H	C28H30O16	36.9	34.4	-21.5809	32.3549
17.09_756.1901m/z	756.19	17.0878	pos	Awobanin	LMPK12010297	Lipids and lipid-like molecules	Polyketides	Flavonoids	M+H-H2O	C36H37O19+	36.9	0	0.67902	37.1825
3.93_432.1926m/z	432.193	3.93098	pos	Heteroflavanone C	LMPK12140478	Lipids and lipid-like molecules	Polyketides	Flavonoids	M+NH4	C23H26O7	36.9	29.1	-21.8243	12.6017
6.00_687.2265m/z	687.226	5.99508	neg	Triphyllin B	LMPK12020165	Lipids and lipid-like molecules	Polyketides	Flavonoids	M+FA-H	C29H38O16	36.9	33.6	19.1396	27.3333
1.66_355.0792m/z	355.079	1.6583	pos	Dihydrotricetin 7,3'-dimethyl ether	LMPK12140591	Lipids and lipid-like molecules	Polyketides	Flavonoids	M+Na	C17H16O7	36.8	0	1.04293	59.8272
1.71_589.1048m/z	589.105	1.70917	neg	Luteolin 7-glucuronide-4'-rhamnoside	LMPK12110671	Lipids and lipid-like molecules	Polyketides	Flavonoids	M-H2O-H	C27H28O16	36.8	23.2	-24.8242	28.6
1.72_318.1733m/z	318.173	1.72112	pos	2,2,4-Trimethyl-6-(1-oxo-3-phenylpropyl)-1,3,5-cyclohexanetrione	LMPK12120594	Lipids and lipid-like molecules	Polyketides	Flavonoids	M+NH4	C18H20O4	36.8	14.6	11.0822	27.1953
2.09_353.0581m/z	353.058	2.09443	pos	Torosaflavone D	LMPK12110823	Lipids and lipid-like molecules	Polyketides	Flavonoids	M+H-H2O	C19H14O8	36.8	24.2	-20.2925	35.4536
2.62_365.1401m/z	365.14	2.61907	pos	Artocarpetin B	LMPK12110908	Lipids and lipid-like molecules	Polyketides	Flavonoids	M+H-H2O	C22H22O6	36.8	11.4	4.5023	22.0285
2.93_379.1564m/z	379.156	2.92622	pos	Muxiangrin III	LMPK12111040	Lipids and lipid-like molecules	Polyketides	Flavonoids	M+H-H2O	C23H24O6	36.8	14	5.98839	30.9207
1.60_439.0617m/z	439.062	1.59763	pos	(-)-8-(2-Carboxy-1-phenylethyl)-3,5,7-trihydroxyflavone delta-lactone	LMPK12111648	Lipids and lipid-like molecules	Polyketides	Flavonoids	M+K	C24H16O6	36.7	17.8	9.60291	26.1444
5.44_356.2246m/z	356.225	5.4439	pos	5,7-Dimethoxy-8-prenylflavan	LMPK12020255	Lipids and lipid-like molecules	Polyketides	Flavonoids	M+NH4	C22H26O3	36.7	1.91	7.56279	39.6355
2.03_521.1274m/z	521.127	2.0316	pos	6-Hydroxymyricetin 6,3',5'-trimethyl ether 3-glucoside	LMPK12113037	Lipids and lipid-like molecules	Polyketides	Flavonoids	M+H-H2O	C24H26O14	36.5	0	-2.96277	92.1577
3.32_619.0602m/z	619.06	3.31642	neg	Patuletin 3-glucoside-7-sulfate	LMPK12112904	Lipids and lipid-like molecules	Polyketides	Flavonoids	M+FA-H	C22H22O16S	36.5	0	-1.48577	40.4903
0.72_679.0897m/z	679.09	0.71635	pos	Quercetin 3-glucosyl-(1->2)-glucuronide	LMPK12112236	Lipids and lipid-like molecules	Polyketides	Flavonoids	M+K	C27H28O18	36.4	0	-1.64042	78.6076
2.22_584.0844m/z	584.084	2.21682	neg	5-Carboxypyranocyanidin 3-O-(6''-O-malonyl-beta-glucopyranoside)	LMPK12010433	Lipids and lipid-like molecules	Polyketides	Flavonoids	M-H2O-H	C27H23O16+	36.4	18.1	5.96006	167.406
3.79_386.1270n	369.124	3.78883	pos	Icaritin	LMPK12110561	Lipids and lipid-like molecules	Polyketides	Flavonoids	M+H-H2O, M+NH4	C21H22O7	36.4	14.7	-24.6205	33.6607
0.67_735.1737m/z	735.174	0.667683	pos	Syringetin 3-(,6'''-acetylglucosyl)(1->6)-galactoside	LMPK12112487	Lipids and lipid-like molecules	Polyketides	Flavonoids	M+Na	C31H36O19	36.3	0	-0.855729	115.055
0.72_644.0942m/z	644.094	0.71635	pos	Cyanidin 3-(3'',6''-dimalonylglucoside)	LMPK12010138	Lipids and lipid-like molecules	Polyketides	Flavonoids	M+Na	C27H25O17+	36.3	0	-6.76198	53.283
1.31_383.1513m/z	383.151	1.31332	pos	7-Hydroxy-6,8-di-C-methylflavanone 7-O-arabinoside	LMPK12140005	Lipids and lipid-like molecules	Polyketides	Flavonoids	M+H-H2O	C22H24O7	36.3	5.94	6.01396	41.187
2.38_484.2371m/z	484.237	2.37642	pos	Eriotriochin	LMPK12050186	Lipids and lipid-like molecules	Polyketides	Flavonoids	M+NH4	C27H30O7	36.3	9.95	8.7565	41.0811
4.34_295.1328m/z	295.133	4.3428	pos	Desmosdumotin C	LMPK12120421	Lipids and lipid-like molecules	Polyketides	Flavonoids	M+H-H2O	C19H20O4	36.3	0.924	-0.100765	18.2202
0.86_694.1259n	733.098	0.863333	pos	Apigenin 7-glucuronide-4'-(6''-malonylglucoside)	LMPK12110389	Lipids and lipid-like molecules	Polyketides	Flavonoids	M+Na, M+K	C30H30O19	36.2	12.5	-17.6512	161.999
0.99_312.1232m/z	312.123	0.987167	pos	Glyzarin	LMPK12050004	Lipids and lipid-like molecules	Polyketides	Flavonoids	M+NH4	C18H14O4	36.2	0	0.400015	43.8053
1.25_532.1026m/z	532.103	1.25298	pos	Europinidin 3-galactoside	LMPK12010414	Lipids and lipid-like molecules	Polyketides	Flavonoids	M+K	C23H25O12+	36.2	16.6	9.8818	171.242
1.33_483.0864m/z	483.086	1.32815	pos	5-Hydroxypseudobaptigenin 7-O-glucoside	LMPK12050236	Lipids and lipid-like molecules	Polyketides	Flavonoids	M+Na	C22H20O11	36.2	0	-7.40458	50.0596
0.78_344.0447n	383.011	0.78485	pos	Herbacetin 8-acetate	LMPK12113165	Lipids and lipid-like molecules	Polyketides	Flavonoids	M+H-H2O, M+NH4, M+K, M+Na	C17H12O8	36.1	13.9	-24.6108	5177.04
5.84_459.1636m/z	459.164	5.83508	neg	Dichotosinin	LMPK12020273	Lipids and lipid-like molecules	Polyketides	Flavonoids	M-H2O-H	C24H30O10	36.1	11.4	-5.05754	18.59
2.19_550.1830m/z	550.183	2.18877	pos	Luteolin 7-[6''-(2-methylbutyryl)glucoside]	LMPK12110701	Lipids and lipid-like molecules	Polyketides	Flavonoids	M+NH4	C26H28O12	36	23.9	-16.6641	37.5409
2.99_456.0866m/z	456.087	2.98922	pos	Pelargonidin 3-rhamnoside	LMPK12010091	Lipids and lipid-like molecules	Polyketides	Flavonoids	M+K	C21H21O9+	36	0	11.7602	39.2669
1.85_619.1151m/z	619.115	1.8465	neg	Herbacetin 7-(6''-quinoylglucoside)	LMPK12113134	Lipids and lipid-like molecules	Polyketides	Flavonoids	M-H2O-H	C28H30O17	35.9	20	-24.1137	63.2641
1.18_594.1484m/z	594.148	1.176	pos	Myricetin 3-(2'',3'',4''-triacetylxyloside)	LMPK12112467	Lipids and lipid-like molecules	Polyketides	Flavonoids	M+NH4	C26H24O15	35.8	0	5.21921	65.0686
1.30_501.0970m/z	501.097	1.29832	pos	5,2',4',5'-Tetrahydroxy-7-methoxy-4-phenylcoumarin 5-O-glucoside	LMPK12100035	Lipids and lipid-like molecules	Polyketides	Flavonoids	M+Na	C22H22O12	35.8	0	-7.04332	93.2217
1.83_457.1883m/z	457.188	1.82912	pos	Lupinisoflavone M	LMPK12050183	Lipids and lipid-like molecules	Polyketides	Flavonoids	M+H	C25H28O8	35.8	0	5.77083	42.4576
2.17_382.0920m/z	382.092	2.17293	pos	Dehydropachyrrhizone	LMPK12060061	Lipids and lipid-like molecules	Polyketides	Flavonoids	M+NH4	C20H12O7	35.8	0	-0.253068	21.8209
0.70_584.1258n	602.16	0.699683	pos	2''-O-Galloylisovitexin	LMPK12110273	Lipids and lipid-like molecules	Polyketides	Flavonoids	M+NH4, M+K	C28H24O14	35.7	0	15.7698	130.419
0.72_610.1805m/z	610.18	0.71635	pos	Apigenin 7-rhamnosyl-(1->2)-galacturonide	LMPK12110358	Lipids and lipid-like molecules	Polyketides	Flavonoids	M+NH4	C27H28O15	35.7	0	6.46193	133.005
1.10_981.3108m/z	981.311	1.09617	pos	Peonidin 3-ferulyldiglucoside-5-glucoside	LMPK12010254	Lipids and lipid-like molecules	Polyketides	Flavonoids	M+NH4	C44H51O24+	35.7	0	-0.0114158	40.1858
1.54_462.1672m/z	462.167	1.5353	pos	Volubilin	LMPK12050355	Lipids and lipid-like molecules	Polyketides	Flavonoids	M+NH4	C23H24O9	35.7	7.34	-19.4194	146.05
1.85_609.1302m/z	609.13	1.8465	neg	Kaempferol 3-(2''-p-coumaryl-alpha-L-arabinopyranoside)	LMPK12111882	Lipids and lipid-like molecules	Polyketides	Flavonoids	M+FA-H	C29H24O12	35.7	4.85	9.25219	100.376
3.97_464.0915m/z	464.091	3.97087	neg	Myrtillin	LMPK12010278	Lipids and lipid-like molecules	Polyketides	Flavonoids	M-H	C21H21O12+	35.7	0	-9.76713	29.8073
0.65_358.0990n	381.088	0.6527	pos	6-Hydroxyluteolin 5,6,3',4'-tetramethyl ether	LMPK12111242	Lipids and lipid-like molecules	Polyketides	Flavonoids	M+Na, M+K	C19H18O7	35.5	6.2	-17.4822	5712.69
0.67_516.1400n	539.141	0.667683	pos	Gericudranins A	LMPK12150001	Lipids and lipid-like molecules	Polyketides	Flavonoids	M+H, M+Na, M+NH4	C29H24O9	35.5	0	-3.86538	125.28
1.18_261.0558m/z	261.056	1.176	pos	Neorauteen	LMPK12070144	Lipids and lipid-like molecules	Polyketides	Flavonoids	M+H-H2O	C17H10O4	35.5	0	4.37575	14.8331
1.94_358.2017m/z	358.202	1.93645	pos	2'-O-Methylphaseollidinisoflavan	LMPK12080007	Lipids and lipid-like molecules	Polyketides	Flavonoids	M+NH4	C21H24O4	35.5	0	1.24228	28.9199
3.42_386.1642m/z	386.164	3.41902	pos	5,7-Dihydroxy-3-methoxy-4'-prenyloxyflavone	LMPK12112681	Lipids and lipid-like molecules	Polyketides	Flavonoids	M+NH4	C21H20O6	35.5	11.7	11.9218	19.3145
1.42_449.0932m/z	449.093	1.4202	neg	Apocynin A	LMPK12020119	Lipids and lipid-like molecules	Polyketides	Flavonoids	M-H2O-H	C24H20O10	35.4	14.1	11.6004	29.662
0.66_342.1144n	341.107	0.662067	neg	Fisetin tetramethyl ether	LMPK12111571	Lipids and lipid-like molecules	Polyketides	Flavonoids	M-H, M+FA-H	C19H18O6	35.3	1.85	11.8762	145.271
1.06_303.0756m/z	303.076	1.06433	pos	Riccionidin A	LMPK12010445	Lipids and lipid-like molecules	Polyketides	Flavonoids	M+NH4	C15H9O6+	35.3	0	6.45163	15.8652
3.53_553.1190m/z	553.119	3.53473	neg	Spinacetin 3-glucoside	LMPK12112900	Lipids and lipid-like molecules	Polyketides	Flavonoids	M+FA-H	C23H24O13	35.3	7.57	-1.70018	42.6416
3.77_895.1223m/z	895.122	3.76822	neg	Theasinensin A	LMPK12030006	Lipids and lipid-like molecules	Polyketides	Flavonoids	M-H2O-H	C44H34O22	35.3	2.37	-15.3632	978.963
0.61_380.1074m/z	380.107	0.61135	pos	Tephcalostan	LMPK12090001	Lipids and lipid-like molecules	Polyketides	Flavonoids	M+NH4	C21H14O6	35.2	12.9	-15.066	148.093
2.35_470.2197m/z	470.22	2.34542	pos	3',4'-Dihydroxy-7-methoxy-8-(3-methylbut-2-enyl)-2'''-(1-hydroxy-1-methylethyl)-furano-(4'',5'':6,5)favanone	LMPK12140576	Lipids and lipid-like molecules	Polyketides	Flavonoids	M+NH4	C26H28O7	35.2	7.54	5.14546	26.8223
2.80_743.1682m/z	743.168	2.80122	pos	Quercetin 3-alpha-L-arabinopyranosyl-(1->6)-(2''-(E)-p-coumaroylglucoside)	LMPK12110571	Lipids and lipid-like molecules	Polyketides	Flavonoids	M+H	C35H34O18	35.2	0	-18.3068	67.3399
2.85_305.0360m/z	305.036	2.84788	pos	8,9-Dihydroxy-1-methylcoumestan	LMPK12090038	Lipids and lipid-like molecules	Polyketides	Flavonoids	M+Na	C16H10O5	35.2	2.47	-21.5146	790.998
4.33_442.2271m/z	442.227	4.3288	pos	Lespedeol A	LMPK12050481	Lipids and lipid-like molecules	Polyketides	Flavonoids	M+NH4	C25H28O6	35.2	0	11.1173	25.8217
5.98_942.2809m/z	942.281	5.98137	pos	Cyaniden 3-rutinoside-5,3'-diglucoside	LMPK12010130	Lipids and lipid-like molecules	Polyketides	Flavonoids	M+Na	C39H51O25+	35.2	11.7	21.4599	21.3279
1.06_375.1002m/z	375.1	1.06433	pos	Licoagrochalcone B	LMPK12120430	Lipids and lipid-like molecules	Polyketides	Flavonoids	M+K	C21H20O4	35.1	0	2.6365	15.7352
1.25_642.1143m/z	642.114	1.25298	pos	Delphinidin 3-O-(2''-O-galloyl-6''-O-acetyl-beta-galactopyranoside)	LMPK12010273	Lipids and lipid-like molecules	Polyketides	Flavonoids	M+H-H2O	C30H27O17+	35.1	0	-11.0313	84.4974
1.97_426.1105m/z	426.11	1.9681	pos	Torosaflavone C	LMPK12110822	Lipids and lipid-like molecules	Polyketides	Flavonoids	M+NH4	C22H16O8	35.1	23.9	-19.2331	151.095
2.00_733.1129m/z	733.113	1.99715	neg	Loropetalin D	LMPK12111936	Lipids and lipid-like molecules	Polyketides	Flavonoids	M-H2O-H	C35H28O19	35.1	0	11.0024	83.9617
3.82_490.2003m/z	490.2	3.81783	pos	Lupinisoflavone N	LMPK12050284	Lipids and lipid-like molecules	Polyketides	Flavonoids	M+NH4	C25H28O9	35.1	0.0658	-14.5248	88.6727
0.72_518.0977n	501.094	0.71635	pos	Apigenin 5-(6''-malonylglucoside)	LMPK12110372	Lipids and lipid-like molecules	Polyketides	Flavonoids	M+H-H2O, M+K, M+H	C24H22O13	35	0	-16.0491	368.852
1.47_465.0785m/z	465.079	1.4733	pos	(-)-Epicatechin 3-O-gallate	LMPK12020090	Lipids and lipid-like molecules	Polyketides	Flavonoids	M+Na	C22H18O10	35	0	-1.56036	22.4775
2.11_297.0823m/z	297.082	2.11027	pos	Odoratin	LMPK12050113	Lipids and lipid-like molecules	Polyketides	Flavonoids	M+H-H2O	C17H14O6	35	0	20.8037	36.2041
4.26_508.1901m/z	508.19	4.25847	pos	Quercetin 7,3',4'-trimethyl ether 3-rhamnoside	LMPK12112656	Lipids and lipid-like molecules	Polyketides	Flavonoids	M+NH4	C24H26O11	35	3.2	17.9729	29.0482
1.44_676.1463m/z	676.146	1.44432	pos	Pelargonidin 3-(6''-acetylglucoside)-5-glucoside	LMPK12010036	Lipids and lipid-like molecules	Polyketides	Flavonoids	M+K	C29H33O16+	34.9	0	9.78592	28.1609
17.10_301.1453m/z	301.145	17.1017	pos	4'-Hydroxy-5,7-dimethoxy-8-methylflavan	LMPK12020275	Lipids and lipid-like molecules	Polyketides	Flavonoids	M+H	C18H20O4	34.9	0	6.28571	17.9484
2.03_708.1754m/z	708.175	2.0316	pos	Hirsutin	LMPK12010418	Lipids and lipid-like molecules	Polyketides	Flavonoids	M+K	C30H37O17+	34.9	0	13.7402	77.94
1.25_900.2060m/z	900.206	1.25298	pos	Pelargonidin 3-rutinoside-7-(6-(p-hydroxybenzoyl)glucoside)	LMPK12010082	Lipids and lipid-like molecules	Polyketides	Flavonoids	M+K	C40H45O21+	34.8	0	-2.94532	32.5837
12.88_301.1454m/z	301.145	12.8801	pos	5,7,4'-Trimethoxyflavan	LMPK12020277	Lipids and lipid-like molecules	Polyketides	Flavonoids	M+H	C18H20O4	34.8	0	6.664	18.9397
2.06_419.0903m/z	419.09	2.0631	pos	Maximaisoflavone C	LMPK12050068	Lipids and lipid-like molecules	Polyketides	Flavonoids	M+K	C22H20O6	34.8	0	3.06175	14.264
2.62_490.1017m/z	490.102	2.61907	pos	Delphinidin 3-(6-O-acetylgalactoside)	LMPK12010276	Lipids and lipid-like molecules	Polyketides	Flavonoids	M+H-H2O	C23H23O13+	34.7	0	-17.5206	49.8955
2.68_439.0949m/z	439.095	2.67907	pos	Lophirone J	LMPK12140049	Lipids and lipid-like molecules	Polyketides	Flavonoids	M+K	C25H20O5	34.7	0	1.56653	19.6424
2.85_702.1661m/z	702.166	2.84788	pos	Pelargonidin 3,5-di-(6-acetylglucoside)	LMPK12010045	Lipids and lipid-like molecules	Polyketides	Flavonoids	M+Na	C31H35O17+	34.7	0	-15.587	22.5403
2.86_543.0447m/z	543.045	2.85593	neg	Kaempferol 3-sulfate-7-alpha-arabinopyranoside	LMPK12111975	Lipids and lipid-like molecules	Polyketides	Flavonoids	M+FA-H	C20H18O13S	34.7	0	-0.566641	8.888
2.88_487.1156m/z	487.116	2.87905	pos	Cycloartomunin	LMPK12110916	Lipids and lipid-like molecules	Polyketides	Flavonoids	M+K	C26H24O7	34.7	0	0.577035	46.2694
3.99_554.1602m/z	554.16	3.98898	pos	Patuletin 3-(6''-acetylglucoside)	LMPK12112903	Lipids and lipid-like molecules	Polyketides	Flavonoids	M+NH4	C24H24O14	34.7	0	18.2331	16.5246
0.83_694.1572m/z	694.157	0.83235	pos	Malvidin 3-diglucoside	LMPK12010373	Lipids and lipid-like molecules	Polyketides	Flavonoids	M+K	C29H35O17+	34.6	0	10.0874	53.4351
1.03_526.1293m/z	526.129	1.034	pos	Patuletin 3-glucuronide	LMPK12112911	Lipids and lipid-like molecules	Polyketides	Flavonoids	M+NH4	C22H20O14	34.6	0	20.0986	51.9369
1.13_801.1608m/z	801.161	1.13172	neg	Quercetin 3-gentiobioside-7-glucuronide	LMPK12112122	Lipids and lipid-like molecules	Polyketides	Flavonoids	M-H	C33H38O23	34.6	22.8	-15.3077	34.0091
1.31_869.1852m/z	869.185	1.31053	neg	Kaempferol 3-(2'',3''-diacetyl-4''-(Z)-p-coumaryl-6''-(E)-p-coumarylglucoside)	LMPK12111798	Lipids and lipid-like molecules	Polyketides	Flavonoids	M+FA-H	C43H36O17	34.6	4.2	-9.97154	192.723
1.66_972.2247m/z	972.225	1.6583	pos	Peonidin 3-caffeylrutinoside-5-glucoside	LMPK12010257	Lipids and lipid-like molecules	Polyketides	Flavonoids	M+K	C43H49O23+	34.6	0	-5.27071	24.5332
1.24_441.1975m/z	441.198	1.23765	pos	2'',3''-Dihydroxylupinifolin	LMPK12140324	Lipids and lipid-like molecules	Polyketides	Flavonoids	M+H	C25H28O7	34.5	12.1	15.3606	44.8923
2.67_302.0362m/z	302.036	2.66562	neg	Delphinidin	LMPK12010001	Lipids and lipid-like molecules	Polyketides	Flavonoids	M-H	C15H11O7+	34.5	0	-23.0306	16.0725
3.19_637.0920m/z	637.092	3.19492	neg	Gossypetin 3-glucuronide-8-glucoside	LMPK12113200	Lipids and lipid-like molecules	Polyketides	Flavonoids	M-H2O-H	C27H28O19	34.5	0	-19.209	452.683
0.95_596.1607m/z	596.161	0.953833	pos	Malvidin 3-(6''-malonylglucoside)	47149	Lipids and lipid-like molecules	Polyketides	Flavonoids	M+NH4	C26H26O15	34.4	0	-0.430546	21.6859
2.79_611.0880m/z	611.088	2.78762	neg	6-Hydroxydelphinidin 3-(6-malonylglucoside)	47197	Lipids and lipid-like molecules	Polyketides	Flavonoids	M+FA-H	C24H22O16	34.4	0	-1.69291	32.6714
3.15_482.1005m/z	482.1	3.1452	pos	6-Hydroxydelphinidin 3-glucoside	LMPK12010431	Lipids and lipid-like molecules	Polyketides	Flavonoids	M+H	C21H21O13+	34.4	10.3	-10.4795	58.8624
1.22_313.1099m/z	313.11	1.22198	pos	3',4'-Methylenedioxy epicatechin 5,7-dimethyl ether	LMPK12020145	Lipids and lipid-like molecules	Polyketides	Flavonoids	M+H-H2O	C18H18O6	34.3	0	8.77547	8.24081
1.24_347.0586m/z	347.059	1.24237	neg	Pachyrrhizone	LMPK12060023	Lipids and lipid-like molecules	Polyketides	Flavonoids	M-H2O-H	C20H14O7	34.3	0	6.92872	14.3275
1.98_582.1497m/z	582.15	1.98393	pos	Isorhamnetin 3-(6''-malonylglucoside)	LMPK12110589	Lipids and lipid-like molecules	Polyketides	Flavonoids	M+NH4	C25H24O15	34.3	0	7.65103	58.991
2.13_366.1731m/z	366.173	2.12593	pos	trans-Anhydrotephrostachin	LMPK12110169	Lipids and lipid-like molecules	Polyketides	Flavonoids	M+NH4	C22H20O4	34.3	3.34	8.90185	20.4313
2.24_419.0694m/z	419.069	2.23558	pos	3,5,6-Trimethoxy-3',4'-methylene-dioxyfurano[2,3:7,8]flavone	LMPK12112975	Lipids and lipid-like molecules	Polyketides	Flavonoids	M+Na	C21H16O8	34.3	0	-10.8273	25.5183
3.90_634.9956m/z	634.996	3.90337	neg	Isoscutellarein 4'-methyl ether 8-(2'',4''-disulfatoglucuronide)	LMPK12111360	Lipids and lipid-like molecules	Polyketides	Flavonoids	M-H	C22H20O18S2	34.3	0.576	-9.83221	59.3243
0.95_360.1413m/z	360.141	0.953833	pos	5,7-Dihydroxy-3',4'-dimethoxy-6,8-dimethylflavone	LMPK12110830	Lipids and lipid-like molecules	Polyketides	Flavonoids	M+NH4	C19H18O6	34.2	0	-8.38072	40.7366
2.31_458.0793n	476.114	2.31408	pos	Epigallocatechin 3-gallate	LMPK12030005	Lipids and lipid-like molecules	Polyketides	Flavonoids	M+H, M+NH4	C22H18O11	34.2	7.29	-12.2723	79.8935
4.51_513.0926m/z	513.093	4.50995	pos	Orobol 8-C-(6''-acetylglucoside)	LMPK12050232	Lipids and lipid-like molecules	Polyketides	Flavonoids	M+Na	C23H22O12	34.2	0	-15.8091	46.0814
2.03_797.1220m/z	797.122	2.0316	pos	Monepalin B	LMPK12110573	Lipids and lipid-like molecules	Polyketides	Flavonoids	M+K	C35H34O19	34.1	0	-13.9614	37.9348
2.48_326.0350n	327.042	2.48408	pos	2-Hydroxyflemichapparin C	LMPK12090033	Lipids and lipid-like molecules	Polyketides	Flavonoids	M+H, M+NH4	C17H10O7	34.1	1.37	-23.3998	1245.89
3.10_408.2233m/z	408.223	3.09838	pos	Lespeol	LMPK12120055	Lipids and lipid-like molecules	Polyketides	Flavonoids	M+NH4	C25H26O4	34.1	0	16.4237	25.2229
1.83_287.0420m/z	287.042	1.83283	neg	Neoduleen	LMPK12070145	Lipids and lipid-like molecules	Polyketides	Flavonoids	M-H2O-H	C18H10O5	34	0.171	22.9036	587.331
13.00_301.1465m/z	301.147	12.9955	pos	5-O-Methyllatifolin	LMPK12100065	Lipids and lipid-like molecules	Polyketides	Flavonoids	M+H	C18H20O4	34	0	10.2992	16.5728
2.72_559.0439m/z	559.044	2.72012	neg	Gossypetin 8-glucoside-3-sulfate	LMPK12113220	Lipids and lipid-like molecules	Polyketides	Flavonoids	M-H	C21H20O16S	34	0	7.09371	38.3673
3.30_557.0690m/z	557.069	3.30292	neg	Vitexin 7-O-sulfate	LMPK12110284	Lipids and lipid-like molecules	Polyketides	Flavonoids	M+FA-H	C21H20O13S	34	0	16.1983	557.955
1.81_664.1558m/z	664.156	1.81362	pos	Petunidin 3-sophoroside	LMPK12010350	Lipids and lipid-like molecules	Polyketides	Flavonoids	M+Na	C28H33O17+	33.9	0	-8.04894	31.376
17.12_386.2331m/z	386.233	17.1152	pos	Quercetol B	LMPK12020161	Lipids and lipid-like molecules	Polyketides	Flavonoids	M+NH4	C23H28O4	33.9	0	1.31983	138.801
2.45_720.2017m/z	720.202	2.45375	pos	Malvidin 3-(6''-acetylglucoside)-5-glucoside	LMPK12010387	Lipids and lipid-like molecules	Polyketides	Flavonoids	M+Na	C31H37O18+	33.9	0	20.8094	28.1183
2.81_485.0475m/z	485.048	2.81493	neg	Jaceidin 4'-O-sulfate	LMPK12113033	Lipids and lipid-like molecules	Polyketides	Flavonoids	M+FA-H	C18H16O11S	33.9	0	18.1351	1643.5
3.34_611.1826m/z	611.183	3.34452	pos	Okanin 4-methyl ether 4'-O-(6''-O-p-coumaroylglucoside)	LMPK12120178	Lipids and lipid-like molecules	Polyketides	Flavonoids	M+H	C31H30O13	33.9	12.3	10.9353	119.497
1.14_517.0922m/z	517.092	1.14498	pos	Pleurostimin 7-glucoside	LMPK12111465	Lipids and lipid-like molecules	Polyketides	Flavonoids	M+Na	C22H22O13	33.8	0	-6.25033	14.1112
2.36_529.0923m/z	529.092	2.36092	pos	Tricetin 3',4'-dimethyl ether 7-glucuronide	LMPK12110877	Lipids and lipid-like molecules	Polyketides	Flavonoids	M+Na	C23H22O13	33.8	0	-5.83057	24.7946
3.67_691.2228m/z	691.223	3.67022	neg	Noranhydroicaritin 3-rhamnosyl-(1->2)-rhamnoside	LMPK12111714	Lipids and lipid-like molecules	Polyketides	Flavonoids	M+FA-H	C32H38O14	33.8	3.88	-2.39851	13.5545
4.83_637.1858m/z	637.186	4.8296	pos	Limocitrin 3-rutinoside	LMPK12113191	Lipids and lipid-like molecules	Polyketides	Flavonoids	M+H-H2O	C29H34O17	33.8	14.1	14.5212	15.9818
0.77_661.0785m/z	661.078	0.76835	pos	Apigenin 7,4'-diglucuronide	LMPK12110361	Lipids and lipid-like molecules	Polyketides	Flavonoids	M+K	C27H26O17	33.7	0	-2.70748	16.6149
0.97_371.0813m/z	371.081	0.972017	neg	Clitoriacetal	LMPK12060052	Lipids and lipid-like molecules	Polyketides	Flavonoids	M-H2O-H	C19H18O9	33.7	0	10.4135	17.1042
2.48_541.0563m/z	541.056	2.4758	neg	Isoscutellarein 4'-methyl ether 8-(2''-sulfatoglucoside)	LMPK12111356	Lipids and lipid-like molecules	Polyketides	Flavonoids	M-H	C22H22O14S	33.7	0	-17.4612	133.353
6.17_342.1737m/z	342.174	6.17402	pos	Flemistrictin E	LMPK12120005	Lipids and lipid-like molecules	Polyketides	Flavonoids	M+NH4	C20H20O4	33.7	1.01	11.582	9.45331
0.63_483.1085m/z	483.108	0.633533	pos	Isovolubilin	LMPK12050354	Lipids and lipid-like molecules	Polyketides	Flavonoids	M+K	C23H24O9	33.6	0	7.4448	35.4911
0.77_561.0597m/z	561.06	0.76835	pos	Spinatoside	LMPK12112918	Lipids and lipid-like molecules	Polyketides	Flavonoids	M+K	C23H22O14	33.6	0	-8.54081	10.8524
0.77_729.0808m/z	729.081	0.76835	pos	Kaempferol 3-(6''-sulfatogetiobioside)	LMPK12111835	Lipids and lipid-like molecules	Polyketides	Flavonoids	M+K	C27H30O19S	33.6	0	10.775	117.355
0.86_560.0896m/z	560.09	0.863333	pos	Petunidin 3-(6''-acetylglucoside)	LMPK12010356	Lipids and lipid-like molecules	Polyketides	Flavonoids	M+K	C24H25O13+	33.6	0	-5.91723	8.29895
1.02_605.1070m/z	605.107	1.01917	pos	Poriolide	LMPK12140226	Lipids and lipid-like molecules	Polyketides	Flavonoids	M+K	C29H26O12	33.6	0	2.43117	48.9256
1.28_464.1349m/z	464.135	1.28332	pos	Peonidin 3-galactoside	LMPK12010229	Lipids and lipid-like molecules	Polyketides	Flavonoids	M+H	C22H23O11+	33.6	0	7.85183	18.6435
1.97_645.1496m/z	645.15	1.9681	pos	Naringenin 7-[3-acetyl-6-p-coumaroylglucoside]	LMPK12140259	Lipids and lipid-like molecules	Polyketides	Flavonoids	M+Na	C32H30O13	33.6	0	-13.3218	44.8434
3.33_298.0878m/z	298.088	3.32935	pos	Rosinidin	LMPK12010417	Lipids and lipid-like molecules	Polyketides	Flavonoids	M+H-H2O	C17H15O6+	33.6	0	13.2899	39.4893
3.93_458.2513m/z	458.251	3.93098	pos	3,2',4',6'-Tetrahydroxy-4-methoxy-3',5-diprenyldihydrochalcone	LMPK12120535	Lipids and lipid-like molecules	Polyketides	Flavonoids	M+NH4	C26H32O6	33.6	0	-5.37858	17.7449
4.50_803.2476m/z	803.248	4.49645	pos	Malvidin 3-p-coumarylrutinoside	LMPK12010385	Lipids and lipid-like molecules	Polyketides	Flavonoids	M+NH4	C38H41O18+	33.6	0	-19.7209	26.7584
0.72_465.0755m/z	465.076	0.71635	pos	ent-Robinetinidol 3-O-gallate	LMPK12020020	Lipids and lipid-like molecules	Polyketides	Flavonoids	M+Na	C22H18O10	33.5	0	-8.38856	76.5795
1.15_317.0529m/z	317.053	1.14572	neg	Garhwalin	LMPK12050343	Lipids and lipid-like molecules	Polyketides	Flavonoids	M-H2O-H	C19H12O6	33.5	8.33	21.8853	12.4555
1.52_475.0832m/z	475.083	1.5198	pos	8-Hydroxyluteolin 3'-methyl ether 8-glucuronide	LMPK12111388	Lipids and lipid-like molecules	Polyketides	Flavonoids	M+H-H2O	C22H20O13	33.5	0	-8.03067	57.8313
3.21_523.1182m/z	523.118	3.20737	pos	Epigallocatechin 5,3',5'-trimethyl ether 3-O-gallate	LMPK12020140	Lipids and lipid-like molecules	Polyketides	Flavonoids	M+Na	C25H24O11	33.5	0	-5.85018	26.5349
3.45_524.2657m/z	524.266	3.44868	pos	Dorsilurin B	LMPK12110927	Lipids and lipid-like molecules	Polyketides	Flavonoids	M+NH4	C30H34O7	33.5	0	2.81986	28.3615
4.17_524.1479m/z	524.148	4.1738	pos	5,2',6'-Trihydroxy-7,8-dimethoxyflavone 2'-glucuronide	LMPK12111296	Lipids and lipid-like molecules	Polyketides	Flavonoids	M+NH4	C23H22O13	33.5	8.24	15.8646	14.7823
0.72_483.0858m/z	483.086	0.71635	pos	Irilone 4'-O-glucoside	LMPK12050373	Lipids and lipid-like molecules	Polyketides	Flavonoids	M+Na	C22H20O11	33.4	0	-8.55518	76.5278
1.25_434.1218m/z	434.122	1.25298	pos	Pelargonidin 5-galactoside	LMPK12010093	Lipids and lipid-like molecules	Polyketides	Flavonoids	M+H	C21H21O10+	33.4	0	2.48909	14.7278
6.52_529.0780m/z	529.078	6.51667	pos	Orobol 6-C-(6''-acetylglucoside)	LMPK12050233	Lipids and lipid-like molecules	Polyketides	Flavonoids	M+K	C23H22O12	33.4	0	7.60298	55.1005
0.73_317.1185m/z	317.118	0.733017	pos	Calopogoniumisoflavone A	LMPK12050035	Lipids and lipid-like molecules	Polyketides	Flavonoids	M+H-H2O	C21H18O4	33.3	0	3.78027	105.072
1.10_436.1557m/z	436.156	1.09617	pos	4'-Hydroxy-3,5,6,7,3',5'-hexamethoxyflavone	LMPK12110623	Lipids and lipid-like molecules	Polyketides	Flavonoids	M+NH4	C21H22O9	33.3	0	-10.7491	18.3869
1.47_300.0679m/z	300.068	1.4733	pos	Petunidin	LMPK12010005	Lipids and lipid-like molecules	Polyketides	Flavonoids	M+H-H2O	C16H13O7+	33.3	0	15.8299	25.8958
3.93_273.0807m/z	273.081	3.93098	pos	Epicatechin	LMPK12020003	Lipids and lipid-like molecules	Polyketides	Flavonoids	M+H-H2O	C15H14O6	33.3	0	17.1742	23.036
1.94_395.0688m/z	395.069	1.93645	pos	Stemonal	LMPK12060077	Lipids and lipid-like molecules	Polyketides	Flavonoids	M+Na	C19H16O8	33.2	0	-13.1913	19.4
2.90_317.0410m/z	317.041	2.89677	neg	Dehydroneotenone	LMPK12050067	Lipids and lipid-like molecules	Polyketides	Flavonoids	M-H2O-H	C19H12O6	33.2	0	-13.451	49.1821
1.06_686.1902m/z	686.19	1.06433	pos	Delphinidin 3-glucoside-5-(6-acetylglucoside)	47110	Lipids and lipid-like molecules	Polyketides	Flavonoids	M+NH4	C29H32O18	33.1	0	-3.69104	20.1856
1.86_551.1225m/z	551.122	1.86017	neg	Vitexin 2''-p-hydroxybenzoate	LMPK12110225	Lipids and lipid-like molecules	Polyketides	Flavonoids	M-H	C28H24O12	33.1	0	5.40119	10.5616
1.06_359.0265m/z	359.026	1.05755	neg	Chlorflavonin	LMPK12113075	Lipids and lipid-like molecules	Polyketides	Flavonoids	M-H2O-H	C18H15ClO7	33	13.9	-16.7426	47.0573
1.94_436.1185m/z	436.119	1.93645	pos	6-C-beta-D-Xylopyranosylluteolin	LMPK12110471	Lipids and lipid-like molecules	Polyketides	Flavonoids	M+NH4	C20H18O10	33	0	-12.6755	32.5591
0.65_551.1455m/z	551.145	0.648567	neg	Junipegenin B 7-O-glucoside	LMPK12050398	Lipids and lipid-like molecules	Polyketides	Flavonoids	M+FA-H	C24H26O12	32.9	0	9.61554	30.3527
0.72_321.0460m/z	321.046	0.7159	neg	Pulcherrimin	LMPK12113393	Lipids and lipid-like molecules	Polyketides	Flavonoids	M-H2O-H	C18H12O7	32.9	0	16.299	10.9725
0.99_404.1286m/z	404.129	0.987167	pos	Irisflorentin	LMPK12050419	Lipids and lipid-like molecules	Polyketides	Flavonoids	M+NH4	C20H18O8	32.9	0	-13.9001	39.2814
2.39_745.1462m/z	745.146	2.39208	pos	Thonningianin B	LMPK12120466	Lipids and lipid-like molecules	Polyketides	Flavonoids	M+Na	C35H30O17	32.9	0	12.0873	40.0655
2.79_301.0274m/z	301.027	2.78762	neg	8-Chloro-5,7,4'-trihydroxy-3-C-methylflavanone	LMPK12140304	Lipids and lipid-like molecules	Polyketides	Flavonoids	M-H2O-H	C16H13ClO5	32.9	0	0.312243	29.1601
0.17_283.0545m/z	283.054	0.16815	pos	Gliricidin	LMPK12050063	Lipids and lipid-like molecules	Polyketides	Flavonoids	M+H-H2O	C16H12O6	32.8	0	-18.7593	18.1129
0.66_346.0760n	391.047	0.662067	neg	5,3',4',5'-Tetrahydroxy-6,7-dimethoxyflavone	LMPK12111267	Lipids and lipid-like molecules	Polyketides	Flavonoids	M-H2O-H, M+FA-H	C17H14O8	32.8	0	20.7198	90.742
0.72_436.1548m/z	436.155	0.71635	pos	5-Hydroxy-3,6,7,3',4',5'-hexamethoxyflavone	LMPK12110624	Lipids and lipid-like molecules	Polyketides	Flavonoids	M+NH4	C21H22O9	32.8	0	-12.9832	46.8389
2.19_367.0731m/z	367.073	2.18877	pos	Junipegenin B	LMPK12050406	Lipids and lipid-like molecules	Polyketides	Flavonoids	M+Na	C18H16O7	32.8	0	-16.6324	12.2474
4.51_675.1498m/z	675.15	4.50995	pos	Luteolin 7-(6'''-acetylallosyl-(1->2)-glucoside)	LMPK12110692	Lipids and lipid-like molecules	Polyketides	Flavonoids	M+Na	C29H32O17	32.8	0	-5.09434	19.5466
0.72_302.0844m/z	302.084	0.71635	pos	Peonidin	LMPK12010006	Lipids and lipid-like molecules	Polyketides	Flavonoids	M+H	C16H13O6+	32.7	0	19.6083	26.7968
0.73_303.0575m/z	303.058	0.733017	pos	Neodunol	LMPK12070007	Lipids and lipid-like molecules	Polyketides	Flavonoids	M+Na	C17H12O4	32.7	0	-18.7984	56.4639
1.14_690.1155m/z	690.115	1.14498	pos	Pelargonidin 3-O-[2-O-(beta-D-xylopyranosyl)-6-O-(malonyl)-bata-D-galactopyranoside]	LMPK12010014	Lipids and lipid-like molecules	Polyketides	Flavonoids	M+K	C29H31O17+	32.7	0	-5.85697	12.7627
2.00_570.1564m/z	570.156	1.99993	pos	Luteolin 7-(6''-p-benzoyglucoside)	LMPK12110715	Lipids and lipid-like molecules	Polyketides	Flavonoids	M+NH4	C28H24O12	32.6	0	-7.64408	27.5138
2.80_356.0717m/z	356.072	2.80122	pos	5,4'-Dimethyl-6-hydroxyluteolinidin	LMPK12010444	Lipids and lipid-like molecules	Polyketides	Flavonoids	M+K	C17H17O6+	32.6	0	19.1349	17.9715
0.75_478.0679n	461.065	0.750517	pos	6-Hydroxyluteolin 6-glucuronide	LMPK12111179	Lipids and lipid-like molecules	Polyketides	Flavonoids	M+H-H2O, M+K	C21H18O13	32.5	0	-14.2377	82.088
0.86_441.1294m/z	441.129	0.863333	pos	Cyclomorusin	LMPK12110913	Lipids and lipid-like molecules	Polyketides	Flavonoids	M+Na	C25H22O6	32.5	0	-3.57427	23.6673
1.80_416.1152m/z	416.115	1.79812	pos	Fragarin	LMPK12010007	Lipids and lipid-like molecules	Polyketides	Flavonoids	M+H-H2O	C21H21O10+	32.5	0	11.5411	20.5473
2.14_339.0776m/z	339.078	2.1416	pos	2',4',4-Trihydroxy-3',3-methoxychalcone	LMPK12120184	Lipids and lipid-like molecules	Polyketides	Flavonoids	M+Na	C17H16O6	32.5	0	-19.9253	24.7271
0.72_596.1566m/z	596.157	0.71635	pos	Pelargonidin 3-(6''-caffeylglucoside)	LMPK12010032	Lipids and lipid-like molecules	Polyketides	Flavonoids	M+H	C30H27O13+	32.4	0	6.98259	34.5037
0.75_575.0393m/z	575.039	0.750517	pos	Gossypetin 8-glucuronide-3-sulfate	LMPK12113221	Lipids and lipid-like molecules	Polyketides	Flavonoids	M+H	C21H18O17S	32.4	0	9.62302	34.3523
1.07_649.0907m/z	649.091	1.07172	neg	Tricetin 3'-methyl ether 7,5'-diglucuronide	LMPK12110851	Lipids and lipid-like molecules	Polyketides	Flavonoids	M-H2O-H	C28H28O19	32.3	0	-20.9188	55.8834
3.40_762.1292m/z	762.129	3.40418	pos	Pelargonidin 3-(6''-malonylglucoside)-5-(6'''-acetylglucoside)	LMPK12010046	Lipids and lipid-like molecules	Polyketides	Flavonoids	M+K	C32H35O19+	32.3	10.2	-15.5237	20.7882
1.52_389.1159m/z	389.116	1.5198	pos	Anadanthoside	LMPK12020009	Lipids and lipid-like molecules	Polyketides	Flavonoids	M+H-H2O	C20H22O9	32.2	0	-17.5928	30.05
1.68_635.1090m/z	635.109	1.68185	neg	Manniflavanone	LMPK12040007	Lipids and lipid-like molecules	Polyketides	Flavonoids	M+FA-H	C30H22O13	32.2	0	8.01141	17.0799
1.95_532.1148m/z	532.115	1.95227	pos	Peonidin 3-(6''-malonylglucoside)	LMPK12010243	Lipids and lipid-like molecules	Polyketides	Flavonoids	M+H-H2O	C25H25O14+	32.2	0	-11.62	15.4868
1.60_661.0922m/z	661.092	1.59985	neg	Quercetin 7-(6''-galloylglucoside)	LMPK12110565	Lipids and lipid-like molecules	Polyketides	Flavonoids	M+FA-H	C28H24O16	32.1	0	-20.1362	43.0905
1.74_767.1626m/z	767.163	1.73578	pos	Apigenin 7-Glucosyl-(1->2)-glucuronide-4'-glucuronide	LMPK12110396	Lipids and lipid-like molecules	Polyketides	Flavonoids	M+H-H2O	C33H36O22	32.1	0	-5.03113	26.2694
2.90_421.0495m/z	421.05	2.89677	neg	6a,12b-Dihydro-3,10,11,12-tetrahydroxy-6-(3,4,5-trihydroxyphenyl)-[2]benzopyrano[3,4-c]benzopyran-8(6H)-one	LMPK12020016	Lipids and lipid-like molecules	Polyketides	Flavonoids	M-H2O-H	C22H16O10	32.1	0	-15.8517	12.3087
3.79_576.1079m/z	576.108	3.78883	pos	Tamarixetin 3-glucoside-7-sulfate	LMPK12112409	Lipids and lipid-like molecules	Polyketides	Flavonoids	M+NH4	C22H22O15S	32.1	0	10.9649	14.3593
4.44_389.0967m/z	389.097	4.44333	neg	Ferrugone	LMPK12050077	Lipids and lipid-like molecules	Polyketides	Flavonoids	M-H2O-H	C23H20O7	32.1	0	-15.5095	19.3996
0.63_637.1611m/z	637.161	0.634233	neg	Isoscoparin 2''-O-ferulate	LMPK12110761	Lipids and lipid-like molecules	Polyketides	Flavonoids	M-H	C32H30O14	32	0	7.55602	16.4912
0.68_440.1205n	441.134	0.68335	pos	Pongamoside A	LMPK12110010	Lipids and lipid-like molecules	Polyketides	Flavonoids	M+H-H2O, M+H	C23H20O9	32	0	22.1344	206.848
0.85_457.0822m/z	457.082	0.84785	pos	Agecorynin F	LMPK12111288	Lipids and lipid-like molecules	Polyketides	Flavonoids	M+K	C21H22O9	32	0	-17.6262	19.4765
1.31_287.0418m/z	287.042	1.31053	neg	3',4'-Methylenedioxyfurano[2'',3'':6,7]aurone	LMPK12130007	Lipids and lipid-like molecules	Polyketides	Flavonoids	M-H2O-H	C18H10O5	32	0	22.2422	15.9615
1.59_749.1073m/z	749.107	1.58618	neg	Isorhamnetin 3-(4''-sulfatorutinoside)	LMPK12112393	Lipids and lipid-like molecules	Polyketides	Flavonoids	M+FA-H	C28H32O19S	32	11.5	-23.8562	76.9375
1.83_663.1260m/z	663.126	1.82912	pos	Tectorigenin 7-O-gentiobioside	LMPK12050374	Lipids and lipid-like molecules	Polyketides	Flavonoids	M+K	C28H32O16	32	0	-9.98986	102.986
6.32_486.1247m/z	486.125	6.32057	neg	Peonidin 3-(6''-acetylglucoside)	LMPK12010242	Lipids and lipid-like molecules	Polyketides	Flavonoids	M-H2O-H	C24H25O12+	32	1.44	15.7759	43.877
0.65_753.1832m/z	753.183	0.6527	pos	Isorhamnetin 3-(3'',6''-di-p-coumarylglucoside)	LMPK12110593	Lipids and lipid-like molecules	Polyketides	Flavonoids	M+H-H2O	C40H34O16	31.9	0	2.38119	34.8049
1.94_591.1086m/z	591.109	1.9425	neg	Gallocatechin-(4alpha->8)-epigallocatechin	LMPK12030010	Lipids and lipid-like molecules	Polyketides	Flavonoids	M-H2O-H	C30H26O14	31.9	0	-9.52156	28.2864
4.44_546.1112m/z	546.111	4.44333	neg	Cyanidin 3-(6''-malylglucoside)	LMPK12010136	Lipids and lipid-like molecules	Polyketides	Flavonoids	M-H2O-H	C25H25O15+	31.9	3.55	17.173	22.0121
3.44_371.0326m/z	371.033	3.43923	neg	Repenone	LMPK12060079	Lipids and lipid-like molecules	Polyketides	Flavonoids	M-H	C18H12O9	31.8	0	-22.1458	24.4902
3.28_469.0521m/z	469.052	3.27592	neg	Mikanin 3-O-sulfate	LMPK12112884	Lipids and lipid-like molecules	Polyketides	Flavonoids	M+FA-H	C18H16O10S	31.7	0	17.6618	12.3453
0.67_513.1286m/z	513.129	0.667683	pos	Scutellarein 6,7,4'-trimethyl ether 5-glucoside	LMPK12111131	Lipids and lipid-like molecules	Polyketides	Flavonoids	M+Na	C24H26O11	31.6	0	-16.5078	45.0734
0.97_671.1321m/z	671.132	0.972017	neg	Spicoside A	LMPK12111218	Lipids and lipid-like molecules	Polyketides	Flavonoids	M+FA-H	C30H26O15	31.6	0	10.8136	18.1679
1.28_685.1473m/z	685.147	1.2832	neg	Quercetin 3-(6''-feruloylgalactoside)	LMPK12112256	Lipids and lipid-like molecules	Polyketides	Flavonoids	M+FA-H	C31H28O15	31.6	0	9.80019	33.9687
1.74_560.0473m/z	560.047	1.73578	pos	Ophrysanin	LMPK12010133	Lipids and lipid-like molecules	Polyketides	Flavonoids	M+K	C23H21O14+	31.6	0	-17.2454	17.5334
0.77_703.1581m/z	703.158	0.772067	neg	Quercetin 3-(2''',3''',4'''-triacetyl-alpha-L-arabinopyranosyl)(1->6)-galactoside	LMPK12112076	Lipids and lipid-like molecules	Polyketides	Flavonoids	M-H2O-H	C32H34O19	31.5	0	9.04567	17.6132
2.91_458.2251m/z	458.225	2.91055	pos	Abyssinoflavanone VI	LMPK12140431	Lipids and lipid-like molecules	Polyketides	Flavonoids	M+NH4	C25H28O7	31.4	0	17.7174	13.7318
2.08_647.1461m/z	647.146	2.07877	pos	Kaempferide 3-rhamnoside-7-glucoside	LMPK12110553	Lipids and lipid-like molecules	Polyketides	Flavonoids	M+K	C28H32O15	31.2	0	14.4338	71.3867
1.27_855.1674m/z	855.167	1.26953	neg	Quercetin 3-(2''-caffeoylglucoside)-(1->2)-(6''-malonylglucoside)	LMPK12112262	Lipids and lipid-like molecules	Polyketides	Flavonoids	M-H2O-H	C39H38O23	31.1	0	5.59492	33.5287
1.82_793.1301m/z	793.13	1.81917	neg	Quercetin 3-(2'''-galloylglucosyl)-(1->2)-alpha-L-arabinofuranoside	LMPK12110568	Lipids and lipid-like molecules	Polyketides	Flavonoids	M+FA-H	C33H32O20	31	0	-22.4058	43.9213
1.44_738.1512m/z	738.151	1.44432	pos	Malvidin 3-glucoside-5-(6-acetylglucoside)	LMPK12010410	Lipids and lipid-like molecules	Polyketides	Flavonoids	M+K	C30H35O19+	30.8	0.994	15.4241	30.7798
0.65_631.1098m/z	631.11	0.648567	neg	Myricetin 3-(6''-galloylglucoside)	LMPK12112428	Lipids and lipid-like molecules	Polyketides	Flavonoids	M-H	C28H24O17	30.6	0	24.9023	84.4407
0.95_609.1758n	610.183	0.953833	pos	Peonidin 3-(6''-p-coumarylglucoside)	LMPK12010244	Lipids and lipid-like molecules	Polyketides	Flavonoids	M+H, M+K	C31H29O13+	30.6	0	24.6073	255.588
1.75_367.1557m/z	367.156	1.75095	pos	5,7-Dihydroxy-3',4'-dimethoxy-5'-prenylflavanone	LMPK12140453	Lipids and lipid-like molecules	Polyketides	Flavonoids	M+H-H2O	C22H24O6	30.5	0	4.32149	40.8881
2.95_511.0661m/z	511.066	2.95093	neg	Isovitexin 7-O-sulfate	LMPK12110285	Lipids and lipid-like molecules	Polyketides	Flavonoids	M-H	C21H20O13S	30.5	0	21.2684	20.8209
2.25_645.1393m/z	645.139	2.25125	pos	Skullcapflavone I 2'-(2''-E-cinnamoylglucoside)	LMPK12111300	Lipids and lipid-like molecules	Polyketides	Flavonoids	M+K	C32H30O12	30.4	0	3.97355	61.872
1.10_549.0755m/z	549.076	1.10222	neg	6-Hydroxyluteolin 7-(6''-malonylglucoside)	LMPK12111193	Lipids and lipid-like molecules	Polyketides	Flavonoids	M-H	C24H22O15	30.3	0	-23.7733	11.2788
1.61_635.1132m/z	635.113	1.61352	neg	Quercetin 3-(2'',3'',4''-triacetylgalactoside)	LMPK12112075	Lipids and lipid-like molecules	Polyketides	Flavonoids	M+FA-H	C27H26O15	30.3	0	-20.6989	8.23782
1.87_613.0706m/z	613.071	1.874	neg	Myricetin 7-(6''-galloylglucoside)	LMPK12112464	Lipids and lipid-like molecules	Polyketides	Flavonoids	M-H2O-H	C28H24O17	30.2	0	-20.4167	18.2898
3.08_828.1595m/z	828.16	3.0827	pos	Delphinidin 3-sophoroside-5-glucoside	LMPK12010287	Lipids and lipid-like molecules	Polyketides	Flavonoids	M+K	C33H41O22+	30	0	-15.9463	21.1548
4.55_261.0408m/z	261.041	4.55117	neg	Bergapten	HMDB0030637	Phenylpropanoids and polyketides	Coumarins and derivatives	Furanocoumarins	M+FA-H	C12H8O4	55.4	84.9	1.66011	75.7664
3.13_263.0203m/z	263.02	3.12727	neg	4,8-dihydroxy-2H-furo[2,3-h]chromen-2-one	HMDB0135848	Phenylpropanoids and polyketides	Coumarins and derivatives	Furanocoumarins	M+FA-H	C11H6O5	53.9	84.9	2.73831	14.9784
3.88_389.0506m/z	389.051	3.87638	neg	5-hydroxy-11-methoxy-6,8,19-trioxapentacyclo[10.7.0.0²,⁹.0³,⁷.0¹³,¹⁷]nonadeca-1(12),2(9),10,13(17)-tetraene-4,16,18-trione	HMDB0142065	Phenylpropanoids and polyketides	Coumarins and derivatives	Furanocoumarins	M+FA-H	C17H12O8	50.8	75.1	-2.41014	21.6573
5.35_291.0511m/z	291.051	5.34878	neg	Isopimpinellin	HMDB0034312	Phenylpropanoids and polyketides	Coumarins and derivatives	Furanocoumarins	M+FA-H	C13H10O5	40.5	8.86	0.346003	59.3571
2.07_439.0520m/z	439.052	2.06582	neg	3,4,5-trihydroxy-6-({4-hydroxy-2-oxo-2H-furo[2,3-h]chromen-8-yl}oxy)oxane-2-carboxylic acid	HMDB0135851	Phenylpropanoids and polyketides	Coumarins and derivatives	Furanocoumarins	M+FA-H	C17H14O11	39.9	5.27	0.442826	18.0875
4.34_277.0364m/z	277.036	4.33552	neg	4-Hydroxy-8-methoxy-2H-furo[2,3-h]-1-benzopyran-2-one	88600	Phenylpropanoids and polyketides	Coumarins and derivatives	Furanocoumarins	M+FA-H	C12H8O5	38.3	0	4.23053	371.035
4.07_301.0673m/z	301.067	4.07482	pos	8-(1,2-dihydroxypropan-2-yl)-9-hydroxy-2H,8H,9H-furo[2,3-h]chromen-2-one	HMDB0128947	Phenylpropanoids and polyketides	Coumarins and derivatives	Furanocoumarins	M+Na	C14H14O6	36.1	0	-3.43389	7.52067
5.65_301.0672m/z	301.067	5.64722	pos	2-(1,2-dihydroxypropan-2-yl)-9-hydroxy-2H,3H,7H-furo[3,2-g]chromen-7-one	HMDB0132919	Phenylpropanoids and polyketides	Coumarins and derivatives	Furanocoumarins	M+Na	C14H14O6	36	0	-3.88	2.40707
2.69_519.1477m/z	519.148	2.69423	pos	(R)-Byakangelicin 3'-glucoside	HMDB0039069	Phenylpropanoids and polyketides	Coumarins and derivatives	Furanocoumarins	M+Na	C23H28O12	32.5	0	0.765674	10.0962
1.57_479.1032m/z	479.103	1.57252	neg	[(4-{14-hydroxy-5-methoxy-8,17-dioxatetracyclo[8.7.0.0²,⁷.0¹¹,¹⁶]heptadeca-2(7),3,5,11(16),12,14-hexaen-4-yl}-2-methylbut-2-en-1-yl)oxy]sulfonic acid	HMDB0133812	Phenylpropanoids and polyketides	Isoflavonoids	Furanoisoflavonoids	M+FA-H	C21H22O8S	35.6	7.73	3.43411	24.1516
0.74_493.0831m/z	493.083	0.743067	neg	[(4-{5,14-dihydroxy-3-methoxy-8,17-dioxatetracyclo[8.7.0.0²,⁷.0¹¹,¹⁶]heptadeca-1(10),2(7),3,5,11(16),12,14-heptaen-4-yl}-2-methylbut-2-en-1-yl)oxy]sulfonic acid	HMDB0134918	Phenylpropanoids and polyketides	Isoflavonoids	Furanoisoflavonoids	M+FA-H	C21H20O9S	33.7	0	4.57984	8.74066
4.26_179.0681m/z	179.068	4.25847	pos	2,5-Dimethyl-4-ethoxy-3(2H)-furanone	HMDB0032232	Organoheterocyclic compounds	Dihydrofurans	Furanones	M+Na	C8H12O3	44.7	34.7	1.70418	16.2338
1.24_173.0094m/z	173.009	1.24237	neg	Dehydroascorbic acid	342	Organoheterocyclic compounds	Lactones	Gamma butyrolactones	M-H	C6H6O6	38.2	0	1.21614	34.8188
1.11_243.1598m/z	243.16	1.11267	pos	2-Carboxy-4-dodecanolide	HMDB0030987	Organoheterocyclic compounds	Lactones	Gamma butyrolactones	M+H	C13H22O4	36.5	0	2.74688	14.966
4.08_191.0199m/z	191.02	4.07903	neg	Oxoglutaric acid	HMDB0000208	Organic acids and derivatives	Keto acids and derivatives	Gamma-keto acids and derivatives	M+FA-H	C5H6O5	38.5	0	1.10766	25.069
1.86_207.0308m/z	207.031	1.86017	neg	Prephenate	HMDB0012283	Organic acids and derivatives	Keto acids and derivatives	Gamma-keto acids and derivatives	M-H2O-H	C10H10O6	36.7	0	4.0437	7.62888
1.15_225.0415m/z	225.042	1.14572	neg	Prephenic acid	369	Organic acids and derivatives	Keto acids and derivatives	Gamma-keto acids and derivatives	M-H	C10H10O6	36.6	0	4.80423	14.8009
17.07_475.3055m/z	475.306	17.0743	pos	PA(O-20:0/0:0)	LMGP10060003	Lipids and lipid-like molecules	Glycerophospholipids	Glycerophosphates	M+Na	C23H49O6P	47.4	72	-22.9114	232.241
8.50_508.3425m/z	508.342	8.49503	pos	PA(22:2(13Z,16Z)/0:0)	LMGP10050030	Lipids and lipid-like molecules	Glycerophospholipids	Glycerophosphates	M+NH4	C25H47O7P	43.8	33.2	5.56559	82.2329
1.81_450.2510m/z	450.251	1.81362	pos	PA(18:3(9Z,12Z,15Z)/0:0)	LMGP10050035	Lipids and lipid-like molecules	Glycerophospholipids	Glycerophosphates	M+NH4	C21H37O7P	39.3	24.3	-24.2845	122.569
3.85_395.2546m/z	395.255	3.84682	pos	LysoPA(P-16:0e/0:0)	HMDB0011154	Lipids and lipid-like molecules	Glycerophospholipids	Glycerophosphates	M+H	C19H39O6P	37.3	0	-2.78124	46.5533
8.20_343.1156m/z	343.116	8.20395	neg	LysoPA(8:0/0:0)	HMDB0114740	Lipids and lipid-like molecules	Glycerophospholipids	Glycerophosphates	M+FA-H	C11H23O7P	36.8	0	-2.59372	7.93224
3.11_488.2806m/z	488.281	3.11403	pos	1-(18-mercaptooctadecanoyl)-sn-glycerol 3-phosphate	LMGP10050040	Lipids and lipid-like molecules	Glycerophospholipids	Glycerophosphates	M+NH4	C21H43O7PS	34.8	0	0.106266	18.6703
3.28_529.2699m/z	529.27	3.28337	pos	1-(13Z,16Z-docosadienoyl)-glycero-3-phosphate	HMDB0062306	Lipids and lipid-like molecules	Glycerophospholipids	Glycerophosphates	M+K	C25H47O7P	34.6	0	1.63221	6.19504
3.60_417.2347m/z	417.235	3.598	pos	PA(P-16:0/0:0)	LMGP10070003	Lipids and lipid-like molecules	Glycerophospholipids	Glycerophosphates	M+Na	C19H39O6P	34.3	0	-7.44224	14.8822
3.18_417.2428m/z	417.243	3.17653	pos	PA(0:0/18:2(9Z,12Z))	LMGP10050044	Lipids and lipid-like molecules	Glycerophospholipids	Glycerophosphates	M+H-H2O	C21H39O7P	34.2	0	6.26235	27.4779
4.65_629.3588m/z	629.359	4.64978	pos	PA(14:1(9Z)/14:0)	LMGP10010109	Lipids and lipid-like molecules	Glycerophospholipids	Glycerophosphates	M+K	C31H59O8P	33.6	0	1.48291	11.8155
2.94_457.2419m/z	457.242	2.94188	pos	PA(20:5(5Z,8Z,11Z,14Z,17Z)/0:0)	LMGP10050033	Lipids and lipid-like molecules	Glycerophospholipids	Glycerophosphates	M+H	C23H37O7P	32.2	0	15.0885	7.48513
0.54_533.3539m/z	533.354	0.539367	pos	PA(13:0/12:0)	LMGP10010066	Lipids and lipid-like molecules	Glycerophospholipids	Glycerophosphates	M+H-H2O	C28H55O8P	32	0	-11.4074	11.202
13.57_809.5449m/z	809.545	13.5676	pos	PA(19:1(9Z)/22:1(11Z))	LMGP10010505	Lipids and lipid-like molecules	Glycerophospholipids	Glycerophosphates	M+K	C44H83O8P	31.9	0	-1.02382	12.046
10.94_713.4934m/z	713.493	10.9446	neg	PA(P-18:0/22:6(4Z,7Z,10Z,13Z,16Z,19Z))	LMGP10030090	Lipids and lipid-like molecules	Glycerophospholipids	Glycerophosphates	M-H2O-H	C43H73O7P	31.7	0	2.57186	5.40353
14.13_827.5632m/z	827.563	14.1336	neg	PA(22:2(13Z,16Z)/20:1(11Z))	LMGP10010775	Lipids and lipid-like molecules	Glycerophospholipids	Glycerophosphates	M+FA-H	C45H83O8P	30.1	0	-22.4233	1991.29
13.73_714.5162m/z	714.516	13.7285	pos	PA(18:2(9Z,12Z)/18:2(9Z,12Z))	LMGP10010957	Lipids and lipid-like molecules	Glycerophospholipids	Glycerophosphates	M+NH4	C39H69O8P	30	0	13.5035	22.2833
17.13_826.5608m/z	826.561	17.1312	neg	PC(18:1(9Z)/18:3(9Z,12Z,15Z))	LMGP01010898	Lipids and lipid-like molecules	Glycerophospholipids	Glycerophosphocholines	M+FA-H	C44H80NO8P	50.1	67.7	0.597527	340.595
6.27_428.2079m/z	428.208	6.26713	neg	PC(8:0/0:0)	LMGP01050066	Lipids and lipid-like molecules	Glycerophospholipids	Glycerophosphocholines	M+FA-H	C16H34NO7P	49.4	71.8	6.17287	20.7595
5.39_556.2849m/z	556.285	5.38923	pos	PC(18:3(6Z,9Z,12Z)/0:0)	LMGP01050128	Lipids and lipid-like molecules	Glycerophospholipids	Glycerophosphocholines	M+K	C26H48NO7P	47.7	52.8	9.46781	79.1757
6.30_570.3504m/z	570.35	6.29735	pos	PC(22:5(7Z,10Z,13Z,16Z,19Z)/0:0)	LMGP01050143	Lipids and lipid-like molecules	Glycerophospholipids	Glycerophosphocholines	M+H	C30H52NO7P	46.6	52.4	-8.80362	270.18
4.41_540.2994m/z	540.299	4.41295	pos	PC(18:3(9Z,12Z,15Z)/0:0)	LMGP01050038	Lipids and lipid-like molecules	Glycerophospholipids	Glycerophosphocholines	M+Na	C26H48NO7P	45.9	49	-12.8547	68.9734
11.21_496.3458m/z	496.346	11.2125	pos	PC(16:0/0:0)	LMGP01050018	Lipids and lipid-like molecules	Glycerophospholipids	Glycerophosphocholines	M+H	C24H50NO7P	45.4	64.8	12.1375	29.8298
5.90_359.2007m/z	359.201	5.89503	pos	PC(0:0/5:0)	LMGP01050091	Lipids and lipid-like molecules	Glycerophospholipids	Glycerophosphocholines	M+NH4	C13H28NO7P	44.9	47.7	19.078	21.6315
[truncated: 896 more rows]
